# Supplementary material for: GASZ directly recruits MILI to the intermitochondrial cement for piRNA biogenesis and male germ cell development
Source: Nucleic Acids Res. 2025 Oct 8;53(18):gkaf957. doi: 10.1093/nar/gkaf957 (PMC12507516; doi:10.1093/nar/gkaf957)
Supplement: gkaf957_Supplemental_Files [file gkaf957_supplemental_files.zip]

Archive with 5 entries (5 files):
- Supplemental figure and figure legend.pdf
- Table S1 Total piRNA- Het vs Homo.xlsx
- Table S2 RIP piRNA- Het vs Homo.xlsx
- Table S3 piRNA in cultured spermatogonia.xlsx
- Table S4 oligonucleotide seq.xlsx
