# Supplementary material for: GASZ directly recruits MILI to the intermitochondrial cement for piRNA biogenesis and male germ cell development
Source: Nucleic Acids Res. 2025 Oct 8;53(18):gkaf957. doi: 10.1093/nar/gkaf957 (PMC12507516; doi:10.1093/nar/gkaf957)
Supplement: gkaf957_Supplemental_Files [file gkaf957_supplemental_files.zip › Table S1 Total piRNA- Het vs Homo.xlsx]

## Sheet: p value<0.05
Table S1. Differentially Expressed piRNAs with p value <0.05 in GASZ Mutant (Homo) and Control (Het) Neonatal Testes
piRNA_id	Homo-1_Tpm	Homo-2_Tpm	Homo-3_Tpm	Het-1_Tpm	Het-2_Tpm	Het-3_Tpm	Homo mean	Het mean	Pvalue	Level in Homo	Target	Sequence
mmu_piR_006163	0	0	1.30202	71.0364	70.7038	69.6875	0.434007	70.4759	3.10463e-08	DOWN	LTR	TGTTTACCACTTAGAACACAGGATGTCAGT
mmu_piR_010529	4.44645	3.63496	2.60404	359.074	371.542	364.891	3.56182	365.169	6.16212e-08	DOWN	LINE	TGGTGTAATTCTGATAGGCTTGCCTTTAT
mmu_piR_009109	2.9643	5.45243	0	394.106	386.791	381.345	2.80558	387.414	7.14691e-08	DOWN	SINE	TCACTTTGTAGACCAGGCTGGCCTCGGTA
mmu_piR_009084	14.0804	9.08739	11.7182	652.951	670.993	674.614	11.6287	666.186	7.20338e-08	DOWN	SINE	TCACTCTGTAGACCAGGCTGGCCTCGAAC
mmu_piR_022918	0	0	0	5.83861	5.5454	5.80729	0	5.73043	4.14758e-07	DOWN	SINE	TGGGATTAAAGGTGTGTGCCACCATG
mmu_piR_003189	0	0	0	55.4668	58.2267	55.1693	0	56.2876	5.35429e-07	DOWN	LTR	TGCACACGTTTATTGGGAAAGCTTGATTGC
mmu_piR_009081	4.44645	0.908739	2.60404	99.2563	103.976	102.595	2.65308	101.943	5.56896e-07	DOWN	SINE	TCACTCTGTAGACCAGGCTGACCTCAACC
mmu_piR_008639	0	0.908739	0	56.4399	59.613	59.0408	0.302913	58.3646	5.755e-07	DOWN	LTR	TATCCACTTGATTATTCAACTCCTCCTCGGC
mmu_piR_009107	6.66967	7.26991	3.90606	1075.28	1118.78	1051.12	5.94855	1081.73	6.90372e-07	DOWN	SINE	TCACTTTGTAGACCAGGCTGGCCTCGAAC
mmu_piR_004957	8.89289	4.5437	5.20809	900.119	901.127	846.896	6.21489	882.714	1.05527e-06	DOWN	SINE	TGGGAATTGAACTCAGGACCTCTGGAAGA
mmu_piR_030801	0	0	0	44.7627	48.5222	46.4583	0	46.5811	1.77294e-06	DOWN	SINE	TGGGATTAAAGGCGTGCACCACCACGCCCGG
mmu_piR_032203	0	0	0	16.5427	15.2498	15.4861	0	15.7596	2.41764e-06	DOWN	LTR	TGAGGAACAATTTTGTCAGGATAAATGC
mmu_piR_009083	11.1161	7.26991	5.20809	540.071	540.676	499.427	7.8647	526.725	2.95333e-06	DOWN	SINE	TCACTCTGTAGACCAGGCTGGCCTCGAA
mmu_piR_004958	25.1965	15.4486	14.3222	1267.95	1350.3	1227.27	18.3224	1281.84	4.08868e-06	DOWN	SINE	TGGGAATTGAACTCAGGACCTCTGGAAGAGC
mmu_piR_004498	2.22322	6.36117	6.51011	373.671	336.883	354.245	5.0315	354.933	5.24913e-06	DOWN	SINE	TGGACTCACTTTGTAGACCAGGCTGGCCTCC
mmu_piR_003713	0	0	2.60404	83.6867	88.7263	80.3342	0.868014	84.2491	5.53917e-06	DOWN	LTR	TGCCTTGATGATAGTGGACTGAACCTCTG
mmu_piR_004956	5.9286	2.72622	2.60404	112.88	124.771	121.953	3.75295	119.868	6.47572e-06	DOWN	SINE	TGGGAATTGAACTCAGGACCTCCGGAAGA
mmu_piR_008420	0	0.908739	0	85.6329	95.6581	90.013	0.302913	90.4347	6.54076e-06	DOWN	LINE	TAGTAAGATTTTTACATTTGCCTTTCGCC
mmu_piR_009108	17.0447	8.17865	13.0202	1215.4	1354.46	1235.98	12.7479	1268.62	8.49566e-06	DOWN	SINE	TCACTTTGTAGACCAGGCTGGCCTCGAACT
mmu_piR_009110	1.48215	2.72622	1.30202	431.084	406.2	459.744	1.8368	432.343	9.93424e-06	DOWN	SINE	TCACTTTGTAGACCAGGCTGGCCTTAGA
mmu_piR_005034	0	0	0	11.6772	11.0908	12.5825	0	11.7835	1.09294e-05	DOWN	SINE	TGGGATTAAAGGTGTGCGCCACCACGCCCG
mmu_piR_030854	0	0	0	16.5427	15.2498	14.5182	0	15.4369	1.28394e-05	DOWN	LTR	TATAAGACACAAACATCTTGAGTGCTGCGC
mmu_piR_009082	2.22322	7.26991	11.7182	246.195	267.565	237.131	7.07044	250.297	1.34197e-05	DOWN	SINE/LTR	TCACTCTGTAGACCAGGCTGGCCTCGA
mmu_piR_007587	0	0.908739	0	25.3006	26.3406	23.2292	0.302913	24.9568	1.38476e-05	DOWN	SINE	TACAGAGTGAGTTCCAGGATAGCCAGGT
mmu_piR_021767	1.48215	0.908739	2.60404	108.014	123.385	114.21	1.66498	115.203	1.45557e-05	DOWN	LTR	TACTTCTGATAGACTGTCTTGAATTTCGT
mmu_piR_015341	0	0	0	6.81171	6.93174	7.74305	0	7.16217	1.65072e-05	DOWN	LTR	TGCAACAGCGAATGTGAGGGCGGCTCC
mmu_piR_004113	2.22322	0.908739	5.20809	231.598	228.748	203.255	2.78002	221.2	1.7867e-05	DOWN	SINE	TGGAACTCACTCCGTAGACCAGGCTGGCCTC
mmu_piR_019637	1.48215	2.72622	0	132.342	134.476	150.99	1.40279	139.269	2.04908e-05	DOWN	SINE	TCTTCTGAAGGTCCTGAGTTCAAATCCC
mmu_piR_012013	0.741074	0	0	106.068	97.0444	113.242	0.247025	105.452	2.34372e-05	DOWN	LTR	TGTGATTGTACAAATTCAGTATGGGCATCGC
mmu_piR_031112	0.741074	0	0	12.6503	13.8635	14.5182	0.247025	13.6773	2.36434e-05	DOWN	LTR	TCAGAGGACATGTTTTAATTGCGGAAA
mmu_piR_013406	0	0	0	4.86551	5.5454	4.83941	0	5.08344	2.52801e-05	DOWN	LTR	TAGGCTTTGAGGGTGCGATGCGCACGCT
mmu_piR_007779	0	0	0	4.86551	5.5454	4.83941	0	5.08344	2.52801e-05	DOWN	GENE	TACGACCCGTGCTGCAGAAAGAGTGAGC
mmu_piR_038155	0	0	0	70.0633	77.6355	82.2699	0	76.6563	2.744e-05	DOWN	LTR	TCCTGTATCAGAAATTTGGACTTTTTCTGT
mmu_piR_031977	0	0	0	28.2199	26.3406	30.9722	0	28.5109	2.92732e-05	DOWN	LINE	TTGATGACTAAAGATGTTGAACATTTCTTT
mmu_piR_014404	4.44645	0.908739	0	138.18	142.794	160.668	1.78506	147.214	3.15435e-05	DOWN	LINE	TCCAATCGCGCAGAACCTGAGACTG
mmu_piR_001533	0.741074	0.908739	1.30202	228.679	217.657	255.521	0.983945	233.952	3.20706e-05	DOWN	SINE	TCGAACTCAGAAATCTGCCTGCCTCTGCC
mmu_piR_002548	0	1.81748	0	19.462	18.0225	17.4219	0.605826	18.3021	3.24025e-05	DOWN	LTR	TGACTTGTTAACGGGTCAGGGAGCTTATTCTG
mmu_piR_010032	0	0	1.30202	23.3544	20.7952	20.3255	0.434007	21.4917	3.46471e-05	DOWN	LTR	TATAAGACACAAACATCTTGAGTGCTGCGC
mmu_piR_005972	0	1.81748	1.30202	72.0095	84.5673	75.4948	1.03983	77.3572	3.55895e-05	DOWN	LTR	TGTGTAGGTAAAGGAGCCATGTACAGGATT
mmu_piR_004116	11.8572	14.5398	13.0202	1167.72	1335.05	1123.71	13.1391	1208.83	4.94795e-05	DOWN	SINE	TGGAACTCACTTTGTAGACCAGGCTGGCCTCC
mmu_piR_001552	0.741074	1.81748	1.30202	8.75791	9.70444	9.67882	1.28686	9.38039	5.13589e-05	DOWN	LINE	TCGACTCAGAAATCTGCCTGCCTCTGCCTC
mmu_piR_008545	0	0	0	35.0316	36.0451	41.6189	0	37.5652	5.19575e-05	DOWN	LINE	TATAAGTTTCAGTGTCTCTGGTTTTATGT
mmu_piR_003320	0	0	0	5.83861	5.5454	4.83941	0	5.4078	5.31758e-05	DOWN	LTR	TGCATGGTGTATGACTGTGGGCCCGAGA
mmu_piR_033355	0	0	0	23.3544	20.7952	25.1649	0	23.1049	5.32809e-05	DOWN	LTR	TGATTGGACCAAGTGAGCAGGAAGTAGCAAC
mmu_piR_006648	0	0	1.30202	71.0364	72.0901	84.2057	0.434007	75.7774	5.93326e-05	DOWN	SINE	TTGAACTCAGAAATCTGCCTGCCTCTGCC
mmu_piR_012086	0	0.908739	0	221.867	214.884	183.898	0.302913	206.883	5.98692e-05	DOWN	LINE	TCAGACACTGTGTTGCTTTGGCAGTTCCC
mmu_piR_007100	0	0	6.51011	119.691	109.522	131.632	2.17004	120.282	6.25577e-05	DOWN	LINE	TTTGTCAAAGACCAAGTGACCATAGGTGTGT
mmu_piR_009111	0	0	2.60404	135.261	144.18	163.572	0.868014	147.671	6.29941e-05	DOWN	SINE	TCACTTTGTAGACCAGGTTGGCCTCGAAC
mmu_piR_031358	0.741074	2.72622	0	66.1709	76.2492	63.8802	1.15576	68.7668	6.40211e-05	DOWN	LINE	TGCTATGAACATAGTGGAGCATGTGTCCT
mmu_piR_004114	19.2679	36.3496	44.2687	1008.13	1181.17	988.207	33.2954	1059.17	7.67134e-05	DOWN	SINE	TGGAACTCACTCTGTAGACCAGGCTGGC
mmu_piR_020481	0	0	0	5.83861	5.5454	6.77517	0	6.05306	8.24581e-05	DOWN	LTR	TAATTGAGAAAATGCCTTACAGCTGGGTC
mmu_piR_004960	0	0	0	23.3544	26.3406	29.0364	0	26.2438	8.93737e-05	DOWN	SINE	TGGGAATTGAATTCGGGACCTCTGGAAG
mmu_piR_001534	2.9643	2.72622	1.30202	561.479	700.106	643.641	2.33085	635.076	9.56474e-05	DOWN	SINE	TCGAACTCAGAAATCTGCCTGCCTCTGCCTC
mmu_piR_004115	7.41074	3.63496	13.0202	1041.22	1258.8	1053.06	8.02197	1117.69	9.62009e-05	DOWN	SINE	TGGAACTCACTTTGTAGACCAGGCTGGCCT
mmu_piR_018443	11.8572	7.26991	2.60404	108.987	119.226	98.7239	7.24372	108.979	9.6923e-05	DOWN	SINE	TGGATGTCCTGGAACTCATTGTGTAGACC
mmu_piR_004803	1.48215	3.63496	1.30202	86.606	98.4308	108.403	2.13971	97.8132	0.000112683	DOWN	SINE	TGGCCTCGAACTCAGAAATCTGCCTGCCTC
mmu_piR_008979	5.9286	0.908739	7.81213	245.222	205.18	255.521	4.88315	235.307	0.000118987	DOWN	SINE	TCAATCTGTAGACCAGGCTGGCCTTGAACT
mmu_piR_020932	1.48215	0	1.30202	20.4351	16.6362	18.3898	0.928057	18.487	0.00012398	DOWN	LTR	TGAATGAGATGACTCTGTGGTGGGCCATGC
mmu_piR_004802	1.48215	3.63496	2.60404	74.9288	92.8854	79.3663	2.57372	82.3935	0.000125151	DOWN	SINE	TGGCCTCGAACTCAGAAATCTGCCTGCCT
mmu_piR_012946	0	0.908739	1.30202	30.1661	29.1133	35.8116	0.73692	31.697	0.000126719	DOWN	LINE	TTGATGACTAAAGATGTTGAACATTTCTTTA
mmu_piR_014160	0	0	0	4.86551	4.15905	3.87153	0	4.29869	0.000129533	DOWN	SINE	TGGGATTAAAGGTGTGCACCACCACACCCGG
mmu_piR_034927	1.48215	0.908739	0	47.682	56.8403	60.0087	0.796963	54.8436	0.000130638	DOWN	LTR	TGATAGACTGTCTTGAATTTCGTTAGAAAGT
mmu_piR_033272	0	0	0	20.4351	24.9543	20.3255	0	21.905	0.000136501	DOWN	LTR	TCTATCCCGTGCAATGAGACTAGCCTCGT
mmu_piR_007491	8.15182	3.63496	1.30202	803.782	1009.26	990.143	4.36293	934.396	0.000143462	DOWN	SINE	TACAAAGTGAGTTCCAGGACAGCCAGGC
mmu_piR_001869	0	0	0	73.9557	80.4082	62.9123	0	72.4254	0.000143686	DOWN	LINE	TCTGGTGTAATTCTAATAGTCCTGCCTTTA
mmu_piR_014697	0	0	0	71.0364	55.454	62.9123	0	63.1342	0.000149704	DOWN	LINE	GTAGTACTACGTTCAATTTTCTGAGGAACCA
mmu_piR_032696	0	0	0	10.7041	8.31809	9.67882	0	9.56701	0.000157807	DOWN	LINE	TTCCACCTATAGGGTTGCAGTTCCCTTTA
mmu_piR_007582	8.89289	12.7223	6.51011	975.048	1146.51	902.066	9.37512	1007.87	0.000160816	DOWN	SINE	TACAGAGTGAGTTCCAGGACAGCCAGGGC
mmu_piR_026449	1.48215	0	1.30202	48.6551	38.8178	48.3941	0.928057	45.289	0.000170908	DOWN	LTR	CACACGTTTATTGGGAAAGCTTGATTGCAG
mmu_piR_018495	0	0	0	9.73101	11.0908	12.5825	0	11.1348	0.000173092	DOWN	LINE	AGGAGCTAGAGAAAGTAACCAGGGAGC
mmu_piR_020646	0.741074	0.908739	3.90606	148.885	145.567	117.114	1.85196	137.188	0.000181867	DOWN	LTR	TGTTTACCACTTAGAACACAGGATGTCAGC
mmu_piR_019637	0.741074	1.81748	1.30202	180.997	140.021	157.765	1.28686	159.594	0.000182625	DOWN	SINE	TCTTCTGAAGGTCCTGAGTTCAAATCCC
mmu_piR_019966	1.48215	0	2.60404	23.3544	23.5679	19.3576	1.36206	22.0933	0.000186805	DOWN	SINE/LTR	TAGAACTCTCTGTGTAGACCAGGCTGGCC
mmu_piR_018160	0.741074	0	0	42.8165	54.0676	54.2014	0.247025	50.3618	0.000187236	DOWN	LINE	TACCTTTGATGAGTATGAAGTGCCCCTCC
mmu_piR_035412	0	0.908739	0	59.3592	47.1359	48.3941	0.302913	51.6297	0.000191287	DOWN	LINE	TCCTTGATGACTAAAGATGTTGAACATTTC
mmu_piR_008470	2.9643	0	0	20.4351	22.1816	18.3898	0.988099	20.3355	0.000195308	DOWN	LINE	TAGTGCAGAGTTCTATCAGACCTTCAAAT
mmu_piR_017431	0	0	0	24.3275	27.727	31.9401	0	27.9982	0.000220291	DOWN	LTR	TAGCAACTTTTAGATCGTTTACTTGTGTCT
mmu_piR_007583	0.741074	1.81748	1.30202	292.903	386.791	344.566	1.28686	341.42	0.000233581	DOWN	SINE	TACAGAGTGAGTTCCAGGACAGCCAGGT
mmu_piR_038009	0	0	1.30202	22.3813	27.727	29.0364	0.434007	26.3816	0.000238063	DOWN	LINE	TGAAAGTCAAGAAAAATGAAGACTGAAGTGT
mmu_piR_010292	9.63397	1.81748	5.20809	442.761	352.133	352.309	5.55318	382.401	0.000239219	DOWN	LTR	ACCACTTAGAACACAGCTGTCAGCGCCA
mmu_piR_015290	0	0	0	6.81171	6.93174	8.71093	0	7.4848	0.000260016	DOWN	GENE	TCTACGAGGAGACCCGTGGTGTGCTG
mmu_piR_032201	0	0	0	12.6503	15.2498	11.6146	0	13.1716	0.000260678	DOWN	SINE	TGGGATTAAAGGCGTGTGCCACCATGCCTGG
mmu_piR_032153	0	0	1.30202	22.3813	22.1816	28.0686	0.434007	24.2105	0.000274646	DOWN	LINE	TGATGGTGAGTGGTCTTGTTTTCTCTTA
mmu_piR_002084	0	0	0	13.6234	12.4771	16.454	0	14.1848	0.000276217	DOWN	LINE	TGAAAGGTAAACGTAAGAATCCTACTAACA
mmu_piR_004035	0	0	1.30202	28.2199	24.9543	21.2934	0.434007	24.8225	0.000284361	DOWN	LTR	TGCTTGGTGACCTCGACCTTGACCCCT
mmu_piR_003955	0	0.908739	0	66.1709	83.1809	88.0772	0.302913	79.143	0.000289001	DOWN	LTR	TGCTGTGGATTAGTGTTGCTTCTTTGGTTG
mmu_piR_018544	12.5983	3.63496	3.90606	65.1978	59.613	73.559	6.7131	66.1233	0.000289261	DOWN	LTR	CACTTTGCTGTGGATTAGTGTTGCTTCTTT
mmu_piR_020951	2.22322	0.908739	3.90606	40.8703	45.7495	34.8437	2.34601	40.4878	0.00030927	DOWN	LINE	TCCAGAAGCTGTCAGGTTCTCTGGCGCAC
mmu_piR_001530	0	1.81748	2.60404	167.373	223.202	184.865	1.47384	191.814	0.000322843	DOWN	SINE	TCGAACTCAGAAATCCGCCTGCCTCTGCCTT
mmu_piR_024641	2.22322	0	0	18.4889	18.0225	14.5182	0.741074	17.0099	0.000365028	DOWN	SINE	TGTTAACCGCTGAGCCATCTCTCCAG
mmu_piR_028949	2.22322	3.63496	2.60404	103.149	140.021	120.985	2.82074	121.385	0.000371044	DOWN	SINE	GACCTTCGGAAGAACAGTCGGGTGCTCT
mmu_piR_025573	0.741074	0.908739	0	26.2737	19.4089	24.197	0.549938	23.2932	0.000376676	DOWN	LTR	TTACCACTTAGAACACAGGATGTCAGC
mmu_piR_019151	7.41074	0	0	550.775	415.905	434.579	2.47025	467.086	0.000389058	DOWN	LINE	TGATTTGCATTTCCCTGATGACTAAGGAT
mmu_piR_001527	0	0.908739	2.60404	65.1978	87.34	70.6554	1.17093	74.3977	0.00039889	DOWN	SINE	TCGAACTCAGAAATCCGCCTGCCTCTGC
mmu_piR_000180	0	0	0	15.5696	20.7952	16.454	0	17.6063	0.000401762	DOWN	LINE	AATCTTGCTAGTGTATGCAATGGTGTCA
mmu_piR_030799	2.9643	2.72622	7.81213	136.234	185.771	168.411	4.50088	163.472	0.000404524	DOWN	LTR	TGCTGTGAACAGACACCATGACCAAGGCAAC
mmu_piR_008855	0	0	0	19.462	20.7952	26.1328	0	22.13	0.00040825	DOWN	LINE	TATTGTGTGAGGTGCAATGTGTGCTTTGA
mmu_piR_001522	0.741074	0.908739	2.60404	138.18	163.589	119.049	1.41795	140.273	0.000424107	DOWN	SINE	TCGAACTCAGAAATCCACCTGCCTCTGCC
mmu_piR_004800	1.48215	3.63496	1.30202	33.0854	38.8178	29.0364	2.13971	33.6466	0.000426725	DOWN	SINE	TGGCCTCGAACTCAGAAATCCACTTGCCTC
mmu_piR_021293	0	1.81748	0	17.5158	13.8635	18.3898	0.605826	16.5897	0.000454051	DOWN	LINE	TACTGGTATAGAGACAGACAAGTGGACCA
mmu_piR_018895	0	0	0	59.3592	51.2949	42.5868	0	51.0803	0.000457081	DOWN	LINE	TGGTTAGTTCATAATGTTGTTCCACCTATA
mmu_piR_001532	0.741074	0	0	17.5158	18.0225	23.2292	0.247025	19.5892	0.000465514	DOWN	SINE	TCGAACTCAGAAATCTGCCTGCCACT
mmu_piR_032813	0	0	0	26.2737	36.0451	29.0364	0	30.4518	0.000470128	DOWN	LTR	TATTTGTTTACCACTTAGAACACAGGATGTC
mmu_piR_011953	4.44645	5.45243	1.30202	36.0047	36.0451	45.4904	3.73363	39.1801	0.000474802	DOWN	SINE	CACAACCACCCGTAATGAGATCTGATGCC
mmu_piR_008533	0	0.908739	0	46.7089	37.4314	52.2656	0.302913	45.4686	0.000480439	DOWN	SINE	TATAAAGTGAGTTTCAGGACAGCCAGGGC
mmu_piR_034667	0	0	0	40.8703	37.4314	51.2977	0	43.1998	0.000489563	DOWN	LTR	TAAGTGGTAAACAAATAATCTGCGCATGTGT
mmu_piR_011046	0	0	0	33.0854	23.5679	30.0043	0	28.8859	0.000500725	DOWN	LTR	ACTACTGGGAAAATTGATGCTGGTTAGCTGG
mmu_piR_020440	0	0	0	11.6772	8.31809	10.6467	0	10.214	0.000504885	DOWN	LTR	TCTGTGACAGACCTGAGCTCGTGCCTGGAGT
mmu_piR_027581	0	0	0	4.86551	5.5454	6.77517	0	5.72869	0.000510522	DOWN	LTR	TGTAACATATACTGAGAAAGACTTTTTAAC
mmu_piR_035549	2.22322	1.81748	1.30202	8.75791	6.93174	7.74305	1.78091	7.8109	0.000522296	DOWN	LINE	TGAACTAACCAGTACCCCAGAGCTCTTGAC
mmu_piR_029144	0	0	0	68.1171	55.454	78.3984	0	67.3232	0.000531302	DOWN	LTR	TGCCGTTGCTGAGTGGCACTGACTACTGC
mmu_piR_001535	0	0	1.30202	8.75791	9.70444	11.6146	0.434007	10.0256	0.000531888	DOWN	SINE	TCGAACTCAGAAATCTGCCTGCTCTGCCT
mmu_piR_028466	0	0	0	7.78481	6.93174	9.67882	0	8.13179	0.000558235	DOWN	LTR	CTGTAACATATACTGAGAAAGACTTTTTA
mmu_piR_015546	0.741074	0.908739	0	27.2468	23.5679	19.3576	0.549938	23.3908	0.000573606	DOWN	LTR	TGTGAATGGAAGTCCAAGGATCTAGCAGT
mmu_piR_008481	0.741074	0	0	36.9779	26.3406	30.0043	0.247025	31.1076	0.000593332	DOWN	LINE	TAGTGTATGCAATGGTGTCAGCATTTGGAT
mmu_piR_001918	0	0	0	9.73101	13.8635	11.6146	0	11.7364	0.000601651	DOWN	rRNA	TCTTACACGGAAGGTGCGCAGATATCTTG
mmu_piR_009293	0	0	0	4.86551	6.93174	5.80729	0	5.86818	0.000601651	DOWN	LTR	TCCAAAATGGGTTGTCTTCATTCTGTGGG
mmu_piR_000858	20.7501	18.1748	19.5303	672.413	801.31	567.179	19.4851	680.3	0.000617393	DOWN	SINE	GCCCTGGCTGTCCTGGAACTCACTTTGTA
mmu_piR_032992	0.741074	0	0	36.0047	29.1133	41.6189	0.247025	35.579	0.000620464	DOWN	LINE	TTTGATCTTAGCCATTTTGACTGATGTGT
mmu_piR_007713	0	0	0	14.5965	11.0908	10.6467	0	12.1113	0.000633437	DOWN	LTR	TACCATGGATCTGTGTGACTACAACTGC
mmu_piR_019800	0	0.908739	0	9.73101	11.0908	13.5503	0.302913	11.4574	0.000649546	DOWN	LINE	TGATCATGTGGTTTTTGTCTTTGAGTTTGT
mmu_piR_005030	0	0	0	3.89241	4.15905	2.90364	0	3.6517	0.00066803	DOWN	SINE	TGGGATTAAAGGCGTGTGTCACTACTACCT
mmu_piR_014958	5.18752	16.3573	11.7182	114.826	159.43	139.375	11.0877	137.877	0.000675833	DOWN	SINE	TCCGTAACAAGATCTGACTCCCTCTTC
mmu_piR_020573	0.741074	0	0	51.5744	40.2041	36.7795	0.247025	42.8527	0.000681421	DOWN	LTR	TGGCTGTGAAATGAGTTCCTTGGTCA
mmu_piR_037077	0	0	0	5.83861	4.15905	5.80729	0	5.26831	0.00068594	DOWN	LINE	AGTGTATGCAATGGTGTCAGCATTTG
mmu_piR_030427	0	0	0	1.9462	1.38635	1.93576	0	1.7561	0.00068594	DOWN	LTR	GGATAGAGTGAGTGTGCTTCAGCAGCCC
mmu_piR_010522	0	0	0	1.9462	1.38635	1.93576	0	1.7561	0.00068594	DOWN	SINE	TGACCTTGAACTTGTGATTCTCCTGCGTC
mmu_piR_035779	0	0	0	1.9462	1.38635	1.93576	0	1.7561	0.00068594	DOWN	SINE	TGAGATTAAAGGCATGCGCCACCACCACCTG
mmu_piR_028403	4.44645	4.5437	1.30202	316.258	342.428	238.099	3.43072	298.928	0.000706896	DOWN	SINE	TTACCACTTAGAACACAGGATGTCAGCGCC
mmu_piR_001523	1.48215	3.63496	3.90606	361.994	493.54	366.827	3.00772	407.454	0.000716759	DOWN	SINE	TCGAACTCAGAAATCCACCTGCCTCTGCCT
mmu_piR_007584	2.9643	2.72622	0	124.557	162.203	116.146	1.89684	134.302	0.000734797	DOWN	SINE	TACAGAGTGAGTTCCAGGACAGCCAGTT
mmu_piR_027632	0	0	0	2.9193	2.7727	3.87153	0	3.18784	0.000757893	DOWN	LTR	TTTCATTATATTGTTTGGATACTACTTT
mmu_piR_022423	0	0	0	2.9193	2.7727	3.87153	0	3.18784	0.000757893	DOWN	GENE	TGTGACGATACAAGACTCCATGATGCAGC
mmu_piR_006982	0	0	0	35.0316	36.0451	25.1649	0	32.0805	0.000761106	DOWN	LTR	TTGTTGGGAATTGGGCTGCCGACTGTAA
mmu_piR_006816	0	1.81748	0	10.7041	13.8635	10.6467	0.605826	11.7381	0.000808831	DOWN	LINE	TTGGAGCTGAGACGAAAGGATGGACCA
mmu_piR_015709	0	2.72622	0	13.6234	12.4771	10.6467	0.908739	12.2491	0.000833159	DOWN	LTR	TGCAACAGCGAATGTGAGGGCGGCTCCCTA
mmu_piR_029597	0.741074	0	0	21.4082	19.4089	14.5182	0.247025	18.4451	0.000908672	DOWN	SINE	TGGGATTAAAGGCGTGCGCCACCAATGC
mmu_piR_024115	0	0	1.30202	19.462	24.9543	17.4219	0.434007	20.6127	0.000916346	DOWN	-	TCCATTCACAGCTGCGACTGAACAATTGT
mmu_piR_006268	0	0.908739	0	41.8434	55.454	38.7153	0.302913	45.3375	0.000940402	DOWN	LTR	TTACCACTTAGAACACAGGATGTCAGCGT
mmu_piR_025449	0	0.908739	0	5.83861	8.31809	7.74305	0.302913	7.29992	0.000979222	DOWN	LTR	TGGATACCATGGATCTGTGTGACTAC
mmu_piR_006649	0	1.81748	3.90606	143.046	214.884	185.833	1.90785	181.254	0.00101202	DOWN	SINE	TTGAACTCAGAAATCTGCCTGCCTCTGCCTC
mmu_piR_006267	2.22322	2.72622	0	100.229	135.862	95.8203	1.64981	110.637	0.00101409	DOWN	LTR	TTACCACTTAGAACACAGGATGTCAGCGC
mmu_piR_005029	0	0	1.30202	9.73101	11.0908	7.74305	0.434007	9.52162	0.00103347	DOWN	SINE	TGGGATTAAAGGCGTGTGCCACCATGCCTGGT
mmu_piR_004609	6.66967	4.5437	6.51011	164.454	245.384	220.677	5.90782	210.172	0.00103798	DOWN	LTR	TGGATTAGTGTTGCTTCTTTGATTGGTCT
mmu_piR_034517	4.44645	6.36117	0	33.0854	24.9543	30.9722	3.60254	29.6706	0.00106725	DOWN	LINE	TACCAAAGTTGAATCAGGATCAAGTTGACC
mmu_piR_000442	3.70537	3.63496	1.30202	36.0047	24.9543	30.9722	2.88078	30.6437	0.00108058	DOWN	SINE	CAGAGTGAGTTCCAGGACAGCCAGGGC
mmu_piR_001526	1.48215	0	0	54.4937	81.7946	65.816	0.49405	67.3681	0.00108524	DOWN	SINE	TCGAACTCAGAAATCCGCCTGCCTCTG
mmu_piR_010205	2.22322	0	0	74.9288	84.5673	110.339	0.741074	89.9449	0.00108976	DOWN	LTR	TGCGCAGATTATTTGTTTACCACTTAGAAC
mmu_piR_008854	0	0	2.60404	9.73101	12.4771	12.5825	0.868014	11.5969	0.00109069	DOWN	LTR	TATTGTGTCAGATTCCTGTTATGTGGTT
mmu_piR_000168	7.41074	6.36117	5.20809	48.6551	58.2267	40.651	6.32667	49.1776	0.0011147	DOWN	SINE	AACTCAGAAATCTGCCTGCCTCTGCCTCC
mmu_piR_013840	0	0	1.30202	15.5696	20.7952	14.5182	0.434007	16.961	0.00114558	DOWN	LTR	TGAATCTCCAAAAATACGCTCTGCTGCC
mmu_piR_006075	0	0	0	2.9193	2.7727	1.93576	0	2.54259	0.00115084	DOWN	LTR	TGTTAGTTGTCCAGTGGCCTCACCTGC
mmu_piR_004112	0	0	0	2.9193	2.7727	1.93576	0	2.54259	0.00115084	DOWN	SINE	TGGAACTCACAGAGATGCCTCTGCCTC
mmu_piR_030337	3.70537	2.72622	1.30202	16.5427	12.4771	13.5503	2.57787	14.1901	0.00116098	DOWN	GENE	TTGCGCTTTCGTGATGTCCGGTCGT
mmu_piR_005904	0.741074	1.81748	0	25.3006	23.5679	33.8759	0.852851	27.5815	0.001164	DOWN	LTR	TGTGCTCTGCCTTCCTCGTGACGTCAACT
mmu_piR_001528	0	0.908739	2.60404	163.481	228.748	160.668	1.17093	184.299	0.00118861	DOWN	SINE	TCGAACTCAGAAATCCGCCTGCCTCTGCCT
mmu_piR_022543	0	0	0	18.4889	27.727	27.1007	0	24.4389	0.00120525	DOWN	LTR	TGAGGTTGATAATTCTCCTTTAGGAGCTGC
mmu_piR_004117	0	0	0	9.73101	8.31809	12.5825	0	10.2105	0.00123848	DOWN	SINE	TGGAACTCAGAAATCCGCCTGCCTCTGCTT
mmu_piR_010807	0	0	0	9.73101	6.93174	6.77517	0	7.81264	0.00124158	DOWN	SINE	TGGAACTGAAGTTACAGATGGTTGTGACC
mmu_piR_009079	0	0	0	10.7041	6.93174	8.71093	0	8.78226	0.00128662	DOWN	SINE	TCACTCTGAAGACCAGGCTGGCCTCGACCT
mmu_piR_004471	2.9643	0.908739	1.30202	20.4351	30.4997	27.1007	1.72502	26.0118	0.00130161	DOWN	SINE	TGGAATTGAACTCAGGACCTCTGGAAGA
mmu_piR_028239	0	1.81748	0	30.1661	20.7952	22.2613	0.605826	24.4076	0.00131951	DOWN	LTR	TACCACTTAGAACACAGGATGTCAGCGCT
mmu_piR_026989	0	0	0	9.73101	13.8635	9.67882	0	11.0911	0.00132348	DOWN	LTR	TGGAATCTTTTGCGGCAAAGCTTTATTGCT
mmu_piR_001402	0	0	0	1.9462	2.7727	1.93576	0	2.21822	0.00132348	DOWN	LINE	TCCTCTGTCAGGGAAGGTGTCCAGATGTC
mmu_piR_016563	0	0	0	1.9462	2.7727	1.93576	0	2.21822	0.00132348	DOWN	LTR	TGACCTGGTGTAATGTGGGACGCCCGAC
mmu_piR_029179	0	0	0	1.9462	2.7727	1.93576	0	2.21822	0.00132348	DOWN	LTR	TTACAGACCAACCAAAGAAGCAACACTAAT
mmu_piR_005629	0	0	0	0.973101	1.38635	0.967882	0	1.10911	0.00132348	DOWN	LINE	TGTCAAAGATCAAGTGACCATAGTGTGT
mmu_piR_000925	0	0	0	0.973101	1.38635	0.967882	0	1.10911	0.00132348	DOWN	LTR	GGCCGATGTCAATAAACTCAACCTGCTC
mmu_piR_013912	0	0	0	0.973101	1.38635	0.967882	0	1.10911	0.00132348	DOWN	LTR	TCTCAACCGGCCAGGAAAGACGCAAC
mmu_piR_028257	0	0	0	0.973101	1.38635	0.967882	0	1.10911	0.00132348	DOWN	LINE	TAGTACTATGTCCAATTTTCGGAGAA
mmu_piR_030911	0	0	0	0.973101	1.38635	0.967882	0	1.10911	0.00132348	DOWN	GENE	TAAAAAGGAATTTAGAACTGGTGCA
mmu_piR_018183	0	0	0	0.973101	1.38635	0.967882	0	1.10911	0.00132348	DOWN	LTR	TACAGTTTCAGAGGTTCAGTC
mmu_piR_006254	0	0	0	2.9193	4.15905	2.90364	0	3.32733	0.00132348	DOWN	LINE	TTACAAGTCAATGGCCTTTCTCTACA
mmu_piR_004470	0	0	0	2.9193	4.15905	2.90364	0	3.32733	0.00132348	DOWN	SINE	TGGAATTGAACTCAGGACCTCTGGAACA
mmu_piR_001875	0	0.908739	2.60404	9.73101	9.70444	7.74305	1.17093	9.0595	0.00143801	DOWN	SINE	TCTGTAGACCAGGCTGACCTCAACCTCAT
mmu_piR_014142	0	0.908739	1.30202	69.0902	80.4082	51.2977	0.73692	66.9321	0.00145409	DOWN	SINE	TACAGAGTGAGTTCCAGGACAGCCATA
mmu_piR_032651	0.741074	0.908739	1.30202	29.193	19.4089	22.2613	0.983945	23.6211	0.00147223	DOWN	LTR	TACCACTTAGAACACAGGATGTCAGCGC
mmu_piR_008835	0.741074	0	0	18.4889	19.4089	12.5825	0.247025	16.8268	0.00152983	DOWN	LTR	TATTGCTTACATCTTCAGGAGCCAGAGA
mmu_piR_038011	0	0	0	55.4668	56.8403	36.7795	0	49.6955	0.00154524	DOWN	LTR	TCATCACCAAGGAAGCCAGGACTGGAACTC
mmu_piR_027352	0	0.908739	0	8.75791	11.0908	13.5503	0.302913	11.133	0.00157174	DOWN	SINE	TGTAATGAGATCCGATACCCTCTTCTGGT
mmu_piR_009633	2.9643	4.5437	1.30202	162.508	169.135	109.371	2.93667	147.004	0.0016021	DOWN	LTR	TACCACTTAGAACACAGGATGTCAGCGCC
mmu_piR_016900	0	0	0	27.2468	20.7952	17.4219	0	21.8213	0.00163177	DOWN	LINE	TAGGGTTGCAGTTCCCTTTAGCTCCTTGG
mmu_piR_022067	0	0	0	25.3006	27.727	17.4219	0	23.4832	0.0016493	DOWN	SINE	TGGGATTAAAGGCGTGCGCCACCACCGC
mmu_piR_008241	0	0	0	113.853	151.112	96.7882	0	120.584	0.00167549	DOWN	LTR	TAGGACGTGTCACTCCCTGATTGGCTGC
mmu_piR_020436	0	0	0	8.75791	5.5454	6.77517	0	7.02616	0.00168409	DOWN	LTR	TGCTTAAATAGGCCTAGGAGAGGCGTGTCT
mmu_piR_012785	4.44645	0	0	23.3544	20.7952	16.454	1.48215	20.2012	0.00170299	DOWN	LINE	TATAATAGCCAGAAGCTGGAAAGAACCC
mmu_piR_033010	0	0	1.30202	55.4668	36.0451	40.651	0.434007	44.0543	0.00175669	DOWN	LINE	TGATGAGTATGAAGTGTCCCTCCTTGT
mmu_piR_031451	0	0	0	65.1978	83.1809	104.531	0	84.3033	0.00176473	DOWN	LINE	TAGCTGAGTAGTACTCCGTTGTGTAAAA
mmu_piR_025652	7.41074	5.45243	3.90606	13.6234	15.2498	13.5503	5.58975	14.1412	0.00178022	DOWN	SINE	TCGGTGGTTAAGAGCACTGACTGCTCTTC
mmu_piR_036128	0	0	0	90.4984	80.4082	124.857	0	98.5878	0.00184556	DOWN	LTR	TTGGTGATGAACAGCAGTATGGAAGTGTA
mmu_piR_004827	0	0	2.60404	59.3592	84.5673	56.1371	0.868014	66.6879	0.00188285	DOWN	SINE	TGGCCTTGAACTCAGAAATCCACCTGCCTCT
mmu_piR_001529	0.741074	1.81748	2.60404	190.728	291.133	205.191	1.72087	229.017	0.00191932	DOWN	SINE	TCGAACTCAGAAATCCGCCTGCCTCTGCCTC
mmu_piR_001536	0	0	0	6.81171	4.15905	5.80729	0	5.59268	0.00193871	DOWN	SINE	TCGAACTCAGAATCCGCCTGCCTCTGCCT
mmu_piR_009499	22.2322	18.1748	14.3222	35.0316	37.4314	39.6831	244.781	332.688	0.00194745	DOWN	-	TAACTGCAACATCTCTCAGTATT
mmu_piR_000224	4.44645	0.908739	3.90606	15.5696	12.4771	16.454	3.08708	14.8336	0.00197542	DOWN	SINE	ACTCAGAAATCCGCCTGCCTCTGCCTCC
mmu_piR_002608	3.70537	1.81748	0	9.73101	11.0908	9.67882	1.84095	10.1669	0.00202993	DOWN	LTR	TGAGACTTCAGGTCAACTCCACGCGCTTGG
mmu_piR_013059	0.741074	0	1.30202	182.943	110.908	142.279	0.681032	145.377	0.00226652	DOWN	LINE	ATAGAATTGAAGACACAGAAATGAACCCACA
mmu_piR_004801	8.15182	7.26991	13.0202	104.122	159.43	116.146	9.48065	126.566	0.00227329	DOWN	SINE	TGGCCTCGAACTCAGAAATCCGCCTGCCTC
mmu_piR_025212	5.18752	0.908739	2.60404	35.0316	40.2041	54.2014	2.9001	43.1457	0.00235351	DOWN	SINE	TATCTTCAGACACACCAGAAGAGGGCATCAG
mmu_piR_032638	0	0	0	7.78481	5.5454	4.83941	0	6.05654	0.00241439	DOWN	LINE	TGTGAGCATCCACTTCTGTATTTGCCAGG
mmu_piR_009812	0	0	0	30.1661	18.0225	23.2292	0	23.8059	0.00248652	DOWN	LTR	TGAACTACAATCCAGAATTGGAAGGCTCAC
mmu_piR_017980	0.741074	0	0	24.3275	27.727	16.454	0.247025	22.8362	0.00251467	DOWN	SINE	TGGGATTAAAGGCGTGCGCCACCACGCCCA
mmu_piR_015128	5.9286	8.17865	10.4162	42.8165	31.886	30.9722	8.17447	35.2249	0.00253946	DOWN	SINE	TCAGCGGTTAAGAGCACTGACTGCTCTTCC
mmu_piR_013169	0	0	0	10.7041	9.70444	15.4861	0	11.9649	0.00257285	DOWN	LTR	CAGTCGCAGCTGTGAATGGAAGTCCAAGG
mmu_piR_001525	0	0	0	41.8434	52.6813	30.9722	0	41.8323	0.002618	DOWN	SINE	TCGAACTCAGAAATCCACTTGCCTCTGCCTC
mmu_piR_018605	0	0	0	4.86551	8.31809	6.77517	0	6.65292	0.00263642	DOWN	SINE	TATAATGAGATCTGATGTCTTCTTCTGGT
mmu_piR_034454	14.8215	11.8136	58.591	141.1	126.158	150.99	28.4087	139.416	0.00268958	DOWN	SINE	TTCTGGAGTGTCTGAAGACAGCTACAGTG
mmu_piR_018417	4.44645	0	1.30202	21.4082	23.5679	15.4861	1.91616	20.1541	0.0026923	DOWN	LINE	TGGATGCTCACAGTCAGCTATTGGATG
mmu_piR_005217	0	0.908739	0	26.2737	19.4089	32.908	0.302913	26.1969	0.00269324	DOWN	LTR	TGGTAAACAAATAATCTGCGCATGTGCCAA
mmu_piR_005028	0	0	0	6.81171	8.31809	4.83941	0	6.6564	0.00271722	DOWN	SINE	TGGGATTAAAGGCATGTGCCACCACCACC
mmu_piR_019219	2.9643	0	2.60404	28.2199	31.886	44.5226	1.85611	34.8762	0.00277645	DOWN	SINE	TGGAGTTACAGATGGTTGTGAGCCATCATGT
mmu_piR_018625	5.18752	2.72622	11.7182	45.7358	65.1584	45.4904	6.54398	52.1282	0.00294121	DOWN	SINE	TCTAATGAAATCTGATGCCCTCTTCTGGA
mmu_piR_026152	0	0	0	9.73101	9.70444	5.80729	0	8.41425	0.00296525	DOWN	LINE	TAGCAAGATTTTATCGAAAGGACCCAGGTA
mmu_piR_038126	0	0	1.30202	45.7358	40.2041	65.816	0.434007	50.5853	0.00299908	DOWN	LINE	TGGGGTTATTTGTTTTTCTGGAGTCCACCT
mmu_piR_002993	0	0	0	3.89241	2.7727	4.83941	0	3.83484	0.00302532	DOWN	GENE	TGATGAGATTGTCAACATTGCCCGGCAG
mmu_piR_007581	0.741074	0	0	10.7041	16.6362	18.3898	0.247025	15.2434	0.00303824	DOWN	SINE	TACAGAGTGAGTCCCAGGACAGCCAGGGT
mmu_piR_011679	0	0	1.30202	7.78481	12.4771	12.5825	0.434007	10.9481	0.00304427	DOWN	LTR	TAGGACGTGTCGCTCCCTGATTGGCTGCA
mmu_piR_005184	0	0	0	5.83861	9.70444	6.77517	0	7.43941	0.00307985	DOWN	LTR	TGGGTGTCCGCTATTGTCCTGAGGCCTGA
mmu_piR_017337	0	0	0	35.0316	27.727	47.4262	0	36.7283	0.00308234	DOWN	LINE	TGGTAATCTCTGGCATTAGTTGTTATA
mmu_piR_014859	22.2322	28.1709	26.0404	378.536	467.2	277.782	25.4812	374.506	0.00310474	DOWN	SINE	CTGGCTGTCCTGGAACTCACTCTGTAA
mmu_piR_028051	0	0	0	6.81171	9.70444	5.80729	0	7.44115	0.00311511	DOWN	SINE	TTTAATCCCAGCACTTAGGAGGCAGA
mmu_piR_008669	0	0	0	6.81171	5.5454	3.87153	0	5.40954	0.00314527	DOWN	-	TATCTCCGAATGAGTTGTCTGTCGTCTTTGT
mmu_piR_025023	5.9286	4.5437	1.30202	44.7627	42.9768	28.0686	3.92477	38.6027	0.00316354	DOWN	LTR	CCAAACTCCTTAAGACTGATAATGGACCAGC
mmu_piR_023835	0	2.72622	0	9.73101	15.2498	12.5825	0.908739	12.5211	0.00318715	DOWN	LTR	TGCCTAAAGATGTAAACAATAGAGCGCGCTC
mmu_piR_009304	3.70537	1.81748	0	23.3544	16.6362	27.1007	1.84095	22.3638	0.00319005	DOWN	LTR	TCCAAAGGTCCCGAGTTCAAATCCCAGCAAT
mmu_piR_012871	0	0	0	3.89241	6.93174	5.80729	0	5.54381	0.00334422	DOWN	LINE	TATTGCTGGATCCTCCGGTAGTACTATGT
mmu_piR_011436	0	0	0	24.3275	34.6587	20.3255	0	26.4373	0.0034594	DOWN	SINE	TGGGATTAAAGGCGTGCGCCACCACGCCCAG
mmu_piR_013744	5.18752	1.81748	5.20809	52.5475	31.886	39.6831	4.07103	41.3722	0.00368367	DOWN	LINE	ACCCCGGAGCTCTTGACTCTAGCTGCAT
mmu_piR_001818	0.741074	0	3.90606	32.1123	51.2949	56.1371	1.54905	46.5148	0.00376694	DOWN	LTR	TCTGAGTTCAAGGTCAGCCTGGTCTACAA
mmu_piR_034112	0	0.908739	0	48.6551	60.9994	85.1736	0.302913	64.9427	0.00382441	DOWN	LTR	TTGACTTGTAAGATGGTGATCCTCAGCTCC
mmu_piR_005500	0	0.908739	0	7.78481	8.31809	4.83941	0.302913	6.98077	0.00401613	DOWN	SINE	TGGTTGTGAGCCATCATGTGAGTGCTGGGA
mmu_piR_003188	0	0	1.30202	18.4889	20.7952	11.6146	0.434007	16.9662	0.00407145	DOWN	LTR	TGCACACGTTTATTGGGAAAGCTTGATT
mmu_piR_025856	0	0	1.30202	16.5427	20.7952	11.6146	0.434007	16.3175	0.0041052	DOWN	LTR	GAACTACTAAGAACTGGCTCCTTGAGCTC
mmu_piR_029759	0.741074	0	0	30.1661	26.3406	16.454	0.247025	24.3203	0.0041752	DOWN	LTR	TCTTATAGAACCGGAGACTACCAGCCCAC
mmu_piR_038225	0	0	0	9.73101	12.4771	6.77517	0	9.66111	0.00421156	DOWN	LINE	TATCATACAGATATTTCACTTCCTTAGGT
mmu_piR_000354	0	0	1.30202	29.193	36.0451	51.2977	0.434007	38.8453	0.00421497	DOWN	LTR	CAACAGGATCCTTCTGCACACGTTTATTGG
mmu_piR_000864	4.44645	3.63496	0	13.6234	13.8635	10.6467	2.6938	12.7112	0.00427814	DOWN	SINE	GCCTGGCTGTCCTGGAACTCACTTGTA
mmu_piR_004804	0	0	0	6.81171	4.15905	7.74305	0	6.23794	0.00436711	DOWN	SINE	TGGCCTCGAACTCAGAAATCTGCTTGCC
mmu_piR_014973	0.741074	0	0	6.81171	11.0908	12.5825	0.247025	10.1617	0.00475628	DOWN	SINE	TGGGATTAAAGGCATGTGCCACCACCACCCAG
mmu_piR_004055	0	0	0	2.9193	5.5454	4.83941	0	4.4347	0.00482778	DOWN	-	TGCTTTGATCGTTTCATGTCTGAGGTGG
mmu_piR_017562	0	0	0	2.9193	5.5454	4.83941	0	4.4347	0.00482778	DOWN	SINE	TGGGATTAAAGATGTGTACTACAATGCCT
mmu_piR_021115	0	0	0	5.83861	11.0908	8.71093	0	8.54678	0.00490015	DOWN	SINE	TGGCCTCGAACTCAGAGATCCGCCTGCCTC
mmu_piR_005301	0	0	0	104.122	95.6581	55.1693	0	84.9831	0.00490953	DOWN	LTR	TGGTCCAGTAGAAAGGTGCACGTGTGTGGTT
mmu_piR_006678	0	1.81748	0	5.83861	4.15905	4.83941	0.605826	4.94569	0.00505762	DOWN	SINE	TTGACTCAGAAATCTGCCTGCCTCTGCCT
mmu_piR_004544	1.48215	1.81748	0	20.4351	33.2724	20.3255	1.09988	24.6777	0.00554045	DOWN	LINE	TGGAGCTGAGACGAAAGGATGGACCATGT
mmu_piR_015695	14.8215	7.26991	5.20809	289.011	363.223	190.673	9.09983	280.969	0.00557606	DOWN	SINE	CTGGCTATCCTGGAACTCACTCTGTAGG
mmu_piR_007446	0	0	0	10.7041	19.4089	12.5825	0	14.2318	0.00576389	DOWN	LTR	TAATGTCAAGATACAGAGAGGTCTCATGC
mmu_piR_007490	0	1.81748	2.60404	86.606	169.135	135.503	1.47384	130.415	0.00577307	DOWN	SINE	TACAAAGTGACTTCCAGGACAGCCAGAGC
mmu_piR_000663	0	0	0	3.89241	4.15905	6.77517	0	4.94221	0.00579309	DOWN	LINE	CTCCTCTATAAGTTTCAGTGTCGCTGGTT
mmu_piR_015485	0	0	0	38.9241	60.9994	33.8759	0	44.5998	0.00586511	DOWN	LINE	TACCTTTCGCCATCTGGTAATCTCTGGAG
mmu_piR_035940	0.741074	0	0	67.144	55.454	33.8759	0.247025	52.1579	0.00598242	DOWN	LTR	CCACTTAGAACACAGGATGTCAGCGCC
mmu_piR_022956	0	0	0	10.7041	6.93174	5.80729	0	7.81438	0.00618332	DOWN	rRNA	GTTTTAATTACACAGTCGGATTCCCCTGG
mmu_piR_016688	0	0.908739	0	1.9462	2.7727	2.90364	0.302913	2.54085	0.00628959	DOWN	SINE	TAGATGTTTGTGAGCCACCATGTGGT
mmu_piR_030955	8.89289	6.36117	6.51011	76.875	134.476	88.0772	7.25472	99.8094	0.00632525	DOWN	SINE	TTGTGTAGCCCTGGCTGTCCTGGAACTC
mmu_piR_036569	0	0.908739	2.60404	4.86551	5.5454	5.80729	1.17093	5.40606	0.00647608	DOWN	SINE	TGAGTTCAAGGACAGCCTGGTCTAAA
mmu_piR_023750	4.44645	1.81748	3.90606	21.4082	29.1133	38.7153	3.39	29.7456	0.00652296	DOWN	SINE	TGGAGTTACAGATGGTTGTGAGCCATCATG
mmu_piR_007405	0	0	1.30202	16.5427	33.2724	28.0686	0.434007	25.9612	0.00677025	DOWN	LINE	TAATGAATGTGGCTGCCCTTGTATTTGGAG
mmu_piR_036994	0	2.72622	0	21.4082	37.4314	23.2292	0.908739	27.3563	0.00679302	DOWN	LTR	TGATAGATTGCCCTGAATTTCATCCAGAAT
mmu_piR_003168	0	0	0	4.86551	6.93174	9.67882	0	7.15869	0.00681504	DOWN	LTR	TGCAATGAGACTAGCCTCGTGGGGTGCAAT
mmu_piR_014333	0	0	0	1.9462	2.7727	3.87153	0	2.86348	0.00681504	DOWN	-	TCGAATGACGTTAGGGTGACAGGGTGCGT
mmu_piR_022217	0	0	0	1.9462	2.7727	3.87153	0	2.86348	0.00681504	DOWN	LINE	TCCAATCTCGCGGGACCTAAGACTGC
mmu_piR_003993	0	0	0	0.973101	1.38635	1.93576	0	1.43174	0.00681504	DOWN	GENE	TGCTTCAACAGTGCTTGAACGGAACCCGGT
mmu_piR_004493	0	0	0	0.973101	1.38635	1.93576	0	1.43174	0.00681504	DOWN	LTR	TGGACTAAGGACTCTCGCCTGCGTGG
mmu_piR_027027	0	0	0	0.973101	1.38635	1.93576	0	1.43174	0.00681504	DOWN	SINE	TGGGATTAAAGGTGTGCGCCAC
mmu_piR_004749	0	0	0	5.83861	5.5454	2.90364	0	4.76255	0.00696841	DOWN	LTR	TGGCCACTCCTTGAACCTGTGTGTCTGCCT
mmu_piR_003704	0	0	0	5.83861	4.15905	2.90364	0	4.30043	0.00718974	DOWN	SINE	TGCCTTCCGAGTGCTGGGATTAAAGG
mmu_piR_032545	0	0	0	1.9462	1.38635	0.967882	0	1.43348	0.00718974	DOWN	LINE	TCTGAGGTTCTGCATAACATCTATCCAGGA
mmu_piR_003597	0	0	0	1.9462	1.38635	0.967882	0	1.43348	0.00718974	DOWN	LTR	TGCCTAGGACGTGTCGCTCCCTGATTGGC
mmu_piR_008266	0	0	0	1.9462	1.38635	0.967882	0	1.43348	0.00718974	DOWN	LTR	TAGGATCCCATTCTTTGCCAATTAGTGCCCC
mmu_piR_013872	0	0	0	1.9462	1.38635	0.967882	0	1.43348	0.00718974	DOWN	LTR	TAATTGAGAAAAATGCCTTACAGCTGGATC
mmu_piR_020060	0	0	0	1.9462	1.38635	0.967882	0	1.43348	0.00718974	DOWN	LTR	TTGCACGGGATAGAGTGAGTGTGCTTC
mmu_piR_001617	0	0	0	3.89241	2.7727	1.93576	0	2.86696	0.00718974	DOWN	GENE	TCGTTGCGGATGGCCAGCTGCAGGTGGCGC
mmu_piR_007565	0	0	0	37.951	29.1133	18.3898	0	28.4847	0.00729967	DOWN	LTR	TACACTTCCATACTGCTGTTCATCACCAAA
mmu_piR_002531	0	0	0	8.75791	18.0225	16.454	0	14.4115	0.00731278	DOWN	LTR	TGACTTAGGGCTGGAACATTCTGTGGTGG
mmu_piR_024563	0	1.81748	0	24.3275	48.5222	34.8437	0.605826	35.8978	0.00738585	DOWN	LINE	AAAGAACTCAAGAAGGTGGACTTCA
mmu_piR_021097	0	0	0	9.73101	5.5454	11.6146	0	8.96366	0.00750239	DOWN	LTR	GCTGATTTAATTTTGTGCCTGCTTGAACC
mmu_piR_000395	0	0	1.30202	20.4351	13.8635	10.6467	0.434007	14.9818	0.00752168	DOWN	LINE	CACAGTCTCAGGTTCCGTGCAATTGGATTGT
mmu_piR_000192	0	1.81748	0	9.73101	19.4089	16.454	0.605826	15.198	0.00756728	DOWN	SINE	ACAGAGTGAGTTCCAGGACAGCCAGGT
mmu_piR_020574	0	0	0	5.83861	2.7727	4.83941	0	4.48357	0.00767041	DOWN	SINE	TGGGATTAAAGGCGTGTGCCACCACCAC
mmu_piR_013923	0	0	0	5.83861	2.7727	4.83941	0	4.48357	0.00767041	DOWN	LINE	TTGAAAATCTTCATTCTCATCAATTCCTATT
mmu_piR_032674	2.22322	0	0	30.1661	20.7952	41.6189	0.741074	30.8601	0.00768074	DOWN	LINE	TTAACTCAAACAAGTCAATGGCCTTTCTCTA
mmu_piR_035250	0.741074	0	0	3.89241	4.15905	6.77517	0.247025	4.94221	0.00787096	DOWN	SINE	TGGGATTAAAGGCATGTGCCACCACCA
mmu_piR_025892	5.18752	6.36117	3.90606	35.0316	19.4089	29.0364	5.15159	27.8257	0.0079094	DOWN	LTR	AGAAGATTCTGGTCTGTGGTGTTCTT
mmu_piR_002643	732.182	925.096	1019.48	1597.83	1364.17	1383.1	11836	12811.6	0.00791508	DOWN	rRNA	TGAGAGGTGTAGAATAAGTGGGAGGCCC
mmu_piR_015386	2.9643	0	0	6.81171	8.31809	5.80729	0.988099	6.97903	0.00817547	DOWN	-	TGCAGATCTTCGTGAAGACCCTGACGGGCA
mmu_piR_036826	0	0	0	41.8434	22.1816	25.1649	0	29.73	0.00828095	DOWN	-	GAGACCAATGAAATCGCCAATGCCAA
mmu_piR_000640	0	0	0	5.83861	12.4771	9.67882	0	9.33152	0.00834255	DOWN	LTR	CTAGGACGTGTCGCTCCCTGATTGGCTGC
mmu_piR_021488	0	0	1.30202	69.0902	49.9086	32.908	0.434007	50.6356	0.00865273	DOWN	LINE	TAAGGACTTCTACCTCTTTAGCAGTGTTC
mmu_piR_031231	0.741074	0	0	2.9193	5.5454	3.87153	0.247025	4.11208	0.0086904	DOWN	SINE	TAGAACTCACTACATATACCAAGCTGGAACTC
mmu_piR_007539	0	0	0	20.4351	9.70444	20.3255	0	16.8217	0.0091254	DOWN	LINE	TACAATGTTGATCCTGCCAATCCATGAGC
mmu_piR_004427	0	0	0	5.83861	2.7727	5.80729	0	4.8062	0.0091254	DOWN	3'UTR	TGGAAGTACTTAGTGACCTTGGTGAGTTTC
mmu_piR_001709	0	0	0	2.9193	1.38635	2.90364	0	2.4031	0.0091254	DOWN	LINE	TCTCAGCCTGTTTATTCTTTATGTTGAGGA
mmu_piR_024845	0	0	0	2.9193	1.38635	2.90364	0	2.4031	0.0091254	DOWN	LTR	TTGATGACTTACAGTCGGCAGCTCAATTC
mmu_piR_030657	0	0	0	2.9193	1.38635	2.90364	0	2.4031	0.0091254	DOWN	SINE	TGGGACTAAAGGCATGTGCCACCACT
mmu_piR_007943	0	0	0	3.89241	2.7727	5.80729	0	4.15746	0.00936031	DOWN	LINE	TAGAACCTTCACAGGACCTAGGGCCTCTCT
mmu_piR_033476	0	0	0	1.9462	1.38635	2.90364	0	2.07873	0.00936031	DOWN	LTR	ACCTATTGCCTAAGCATAGATATATCAGGG
mmu_piR_034711	0	0	0	1.9462	1.38635	2.90364	0	2.07873	0.00936031	DOWN	SINE	TGGGATTAAAGGCTTGTGCCACCACTTCCC
mmu_piR_020024	0	0	0	1.9462	4.15905	2.90364	0	3.00296	0.00939967	DOWN	LTR	TGATCACCAACTGAGAAAATGCCTTACCACT
mmu_piR_029718	0	0	0	1.9462	4.15905	2.90364	0	3.00296	0.00939967	DOWN	LTR	TGCTTACTACCTCATTTGCATGTCTCACATC
mmu_piR_017174	0	0	0	76.875	162.203	109.371	0	116.149	0.00950862	DOWN	LTR	TGAATCTCCAAAAATACGCTCTGCTGCCT
mmu_piR_002864	0	0	0	2.9193	4.15905	1.93576	0	3.0047	0.00950905	DOWN	LTR	TGAGTGTAAAGAGTGCCATAGACACCGAC
mmu_piR_010597	0	0	0	14.5965	8.31809	7.74305	0	10.2192	0.00961953	DOWN	LINE	CGGGCATCTCTTTCTTTAGGTTTGGGAAGGT
mmu_piR_017065	0	0	0	2.9193	1.38635	1.93576	0	2.08047	0.00973585	DOWN	LINE	TGGTGGAATTTTTGGAGTCACTTATA
mmu_piR_015252	0	0	0	2.9193	1.38635	1.93576	0	2.08047	0.00973585	DOWN	SINE	TTTCACAGATGGGGGAAACTGAGGCCCAAA
mmu_piR_029261	2.22322	0	3.90606	79.7943	149.726	86.1415	2.0431	105.22	0.00991764	DOWN	LINE	TGAAAGGATGGACCATGTAGAGACTGCC
mmu_piR_025774	0.741074	0	0	38.9241	19.4089	43.5547	0.247025	33.9625	0.0103822	DOWN	LINE	TGCTAGTGTATGCAATGGTGTCAGCGTT
mmu_piR_000818	646.958	567.962	660.125	486.551	449.177	498.459	625.015	478.062	0.0105127	UP	LTR/DNA	GATCGATGTGGTGCTCCGGAGTTCTCTT
mmu_piR_007241	0	0	0	15.5696	6.93174	14.5182	0	12.3399	0.0105373	DOWN	LTR	TAAGAGTTGCCTTGGTCATGGTGTCTCTTC
mmu_piR_000604	0.741074	2.72622	0	29.193	19.4089	14.5182	1.15576	21.04	0.010583	DOWN	LINE	CCTTAGTCCATGGTGATCTGATAGGATGC
mmu_piR_010658	0	0	0	6.81171	13.8635	15.4861	0	12.0538	0.0106004	DOWN	LTR	TAGGACGTGTCGCTCCCTGATTGGCTGCAGC
mmu_piR_016237	0	0	1.30202	6.81171	11.0908	5.80729	0.434007	7.90326	0.0112139	DOWN	SINE	CTGTGTAGCCCTGGCTATCCTAGAACTTGC
mmu_piR_017390	0	0	0	4.86551	11.0908	10.6467	0	8.86767	0.0114897	DOWN	LINE	TGTTAGTAAGATTTTTACATTTGCCTTTCGC
mmu_piR_027272	0	0	0	26.2737	11.0908	21.2934	0	19.5526	0.0119154	DOWN	LTR	TGCCATGATGATAATGGTCTGAACCTTGGA
mmu_piR_036007	0	0.908739	0	25.3006	59.613	53.2335	0.302913	46.049	0.0122536	DOWN	LTR	TCAAGCAGGTCAGGAAGCAGGAGCTGATGT
mmu_piR_024475	0	0	0	2.9193	5.5454	2.90364	0	3.78945	0.012486	DOWN	LTR	AGGCCTATATAAGCAGCACCAATTCTG
mmu_piR_028881	0	0	0	6.81171	2.7727	5.80729	0	5.13057	0.0134136	DOWN	-	TGTAGAAGAATGCATATCAATAAGGGC
mmu_piR_007427	0	0	0	20.4351	13.8635	8.71093	0	14.3365	0.0134167	DOWN	LTR	TAATGGCATGACTCGGTTGGACCTTTGGT
mmu_piR_035759	0	0	0	2.9193	6.93174	6.77517	0	5.54207	0.0134386	DOWN	SINE	TGGGATTAAAGGCATGTGCCACCACCACCCA
mmu_piR_007219	0	0	0	4.86551	8.31809	3.87153	0	5.68504	0.0134866	DOWN	LTR	TAAGACTTGACTTGGTCATGGTGTCTGTTC
mmu_piR_001425	0	0	0	4.86551	8.31809	3.87153	0	5.68504	0.0134866	DOWN	LTR	TCCTGCCTTGATGGTAAAGGACTGAACCTC
mmu_piR_006527	0	0	0	12.6503	5.5454	13.5503	0	10.582	0.0139201	DOWN	LINE	TTCCTATTATCCGCAGGTTTGGTCTTCTC
mmu_piR_005591	0	0.908739	2.60404	14.5965	6.93174	13.5503	1.17093	11.6929	0.0139339	DOWN	SINE	TGTAGACCAGGCTGGCCTTGAACTTACCAA
mmu_piR_036493	0	0	0	1.9462	4.15905	4.83941	0	3.64822	0.0139505	DOWN	-	TGATATTCGCGGGCAAACAGCTGGA
mmu_piR_005085	0	0.908739	2.60404	12.6503	26.3406	16.454	1.17093	18.4816	0.0140256	DOWN	LTR	TGGGCTGCAGCCAATCAGGGAGCGACACGTC
mmu_piR_003624	0	0	0	3.89241	9.70444	7.74305	0	7.1133	0.014066	DOWN	SINE	TGCCTCCCAAGTGCTGGAATTAAAGGTGTT
mmu_piR_035691	0	0	0	3.89241	9.70444	8.71093	0	7.43593	0.0143417	DOWN	LINE	TGGCATTAGTTGTTATAGTTGTCTCTGGT
mmu_piR_005462	0	0	0	32.1123	13.8635	20.3255	0	22.1004	0.0144123	DOWN	LTR	TGGTTCAGTAGTAGCTGTGAATGGAAGTC
mmu_piR_035971	0	0	0	43.7896	29.1133	18.3898	0	30.4309	0.0144515	DOWN	LINE	TCAGTGAGTACATATTGTGTGAGTTCCTT
mmu_piR_026168	0	0.908739	0	1.9462	1.38635	1.93576	4.21361	15.5121	0.0149164	DOWN	LTR	TGGAAGTCCAGTCAGGTGGGTTACGTCCA
mmu_piR_003728	0	1.81748	1.30202	6.81171	5.5454	10.6467	1.03983	7.66793	0.0151485	DOWN	LTR	TGCCTTTCCTGTGAACGTCAGCTCGGC
mmu_piR_030058	0	0	0	6.81171	2.7727	6.77517	0	5.45319	0.0152396	DOWN	LTR	TAAAACCATAGATGGTCTCTGTTCATCAAG
mmu_piR_006817	2.22322	2.72622	0	23.3544	16.6362	10.6467	1.64981	16.8791	0.015537	DOWN	LINE	TTGGAGCTGAGACGAAAGGATGGACCAT
mmu_piR_000200	0.741074	0.908739	0	9.73101	4.15905	7.74305	0.549938	7.21104	0.0157714	DOWN	LTR	ACCACTTAGAACACAGGATGTCAGCGC
mmu_piR_008718	0	0	0	10.7041	27.727	21.2934	0	19.9082	0.0159753	DOWN	LTR	TATGAGTTGATTAACCAGCATGAGACCTCCC
mmu_piR_018332	0	1.81748	2.60404	9.73101	13.8635	6.77517	1.47384	10.1232	0.0169648	DOWN	LTR	AGCCTTCAGATGAAGATGTAGAACTCTAAGC
mmu_piR_001752	7.41074	1.81748	10.4162	46.7089	112.294	87.1093	6.54813	82.0375	0.017277	DOWN	SINE	TCTCTAATGAAATCTGATGCCCTCTTCTG
mmu_piR_035337	0	0	0	2.9193	2.7727	5.80729	0	3.8331	0.0178467	DOWN	LTR	TCACATCCGATTGGTTATACTCTCTCTCA
mmu_piR_024525	0	0	0	2.9193	5.5454	7.74305	0	5.40258	0.0179219	DOWN	rRNA	CAGAAGGTCAGAAGGATCGTGAGGTCCCGATT
mmu_piR_003324	0	0	0	2.9193	5.5454	7.74305	0	5.40258	0.0179219	DOWN	LTR	TGCATGTCTCACATCTGATTGGTTATACTC
mmu_piR_033128	0	0	0	2.9193	5.5454	7.74305	0	5.40258	0.0179219	DOWN	LTR	TGCAATGAGACTAGCCTCGTGGGGTGCAA
mmu_piR_014426	0	0	0	5.83861	2.7727	2.90364	0	3.83832	0.0185383	DOWN	LTR	TGCAACAGCGAATGTGAGGGCGGCT
mmu_piR_004740	0	0	0	5.83861	2.7727	2.90364	0	3.83832	0.0185383	DOWN	LTR	TGGCCACAAAATCTGAGAATGACTCCTGTGT
mmu_piR_009080	0.741074	0	1.30202	18.4889	45.7495	29.0364	0.681032	31.0916	0.0186574	DOWN	SINE	TCACTCTGTAAACCAGGCTGGCCTCGAAC
mmu_piR_028837	0	0	0	35.0316	13.8635	37.7474	0	28.8808	0.0186894	DOWN	-	TGTGAATGTGGAACTGTTTTAGACAGTAGC
mmu_piR_002886	6.66967	1.81748	3.90606	20.4351	11.0908	21.2934	4.13107	17.6064	0.0192883	DOWN	SINE	TGAGTTCGAGGCCAGCCTGATCTACAGT
mmu_piR_022613	0	0	0	2.9193	6.93174	3.87153	0	4.57419	0.0194515	DOWN	LINE	TAGCTGAGTAGTACTCCGTTGTGTAA
mmu_piR_031905	0	0	0	7.78481	2.7727	6.77517	0	5.77756	0.0195183	DOWN	SINE	TGGGATTAAAGGTGTGCGCCACCACACCTGG
mmu_piR_030861	0	0.908739	0	2.9193	5.5454	2.90364	0.302913	3.78945	0.0198793	DOWN	SINE	TGGGATTAAAGGCATGTGCCACAATGCCAGG
mmu_piR_027891	0	0	0	10.7041	22.1816	30.0043	0	20.9633	0.0201155	DOWN	SINE	TAGACTGAGTTGGCTGGAGATCTACCTGC
mmu_piR_021370	0	0.908739	0	10.7041	8.31809	19.3576	0.302913	12.7933	0.0206669	DOWN	LTR	TCAACTGCGTGAATTCAGAACTCTTCAGC
mmu_piR_004842	0	0.908739	1.30202	7.78481	20.7952	15.4861	0.73692	14.6887	0.0212993	DOWN	LINE	TGGCGTCAGCGTTTGGATGCTGATTATGG
mmu_piR_020377	0	0	0	3.89241	1.38635	3.87153	0	3.05009	0.0214582	DOWN	-	AGGTTGGCTAGTGACTGCTGGGGATGCAG
mmu_piR_005077	0	0	0	14.5965	8.31809	5.80729	0	9.57397	0.0215256	DOWN	LTR	TGGGCTAAGGACTGCCCAAAGAAGCCACGAGG
mmu_piR_008816	0	0	0	9.73101	5.5454	3.87153	0	6.38265	0.0215256	DOWN	LINE	TATTCGTAAGTTTGGTATTCTCATTGTGTC
mmu_piR_019471	0	0	0	4.86551	2.7727	1.93576	0	3.19132	0.0215256	DOWN	LTR	TGGCACATGCGCAGATTATTTGTTTACCA
mmu_piR_029195	0	0	0	8.75791	5.5454	14.5182	0	9.60718	0.0215776	DOWN	LTR	TAATTGAGAAAATGCCTTACAGCTGGGTCT
mmu_piR_017123	0	0	0	0.973101	2.7727	1.93576	0	1.89385	0.0219146	DOWN	LINE	GCAATCTACAGCAAACCAGTAGCCAACATC
mmu_piR_021038	0	0	0	1.9462	5.5454	3.87153	0	3.78771	0.0219146	DOWN	SINE	CAGCCTGCTCTACAAAGTGAGTTCCAGT
mmu_piR_004634	0	0	0	1.9462	2.7727	0.967882	0	1.89559	0.0220805	DOWN	LTR	TGGCAAAGAATGGGATCCTACAACATGG
mmu_piR_033045	0	0	0	1.9462	2.7727	0.967882	0	1.89559	0.0220805	DOWN	LTR	TGCCAAAAAACGGGTCATCGGGCCCTCGGT
mmu_piR_016304	0	0	0	3.89241	8.31809	3.87153	0	5.36068	0.0222542	DOWN	SINE	TCGAACTCAGAAATCCACTTGCCTCTG
mmu_piR_016014	0	0	0	1.9462	4.15905	1.93576	0	2.68034	0.0222542	DOWN	LTR	GGCAAAACTGTGAAGGTATACTGTTGGC
mmu_piR_028848	0	0	0	1.9462	4.15905	1.93576	0	2.68034	0.0222542	DOWN	SINE	TGGGATTAAAGGCGTGTGCCATCACTATCCAG
mmu_piR_024226	2.22322	0.908739	0	27.2468	13.8635	12.5825	1.04399	17.8976	0.0235743	DOWN	SINE	TCCAGAGGTCCTAAGTTCAATTCCCAGC
mmu_piR_030521	0	0	0	2.9193	2.7727	0.967882	0	2.21996	0.0240575	DOWN	LTR	TTGATGACTTACAGTCGGCAGCTCAAT
mmu_piR_033285	2.22322	0.908739	0	33.0854	65.1584	95.8203	1.04399	64.688	0.0246322	DOWN	LINE	TGAAACAAATGGACCTGACAGATATCTAC
mmu_piR_007144	0.741074	1.81748	3.90606	12.6503	19.4089	8.71093	2.15487	13.59	0.0246991	DOWN	SINE	TAACCACTGAGCCATCTCACCAGCCCATT
mmu_piR_005710	0	0	0	8.75791	26.3406	18.3898	0	17.8294	0.0247307	DOWN	LTR	TGTCATTCTGGCCACAAAATCTGAGAAGGAC
mmu_piR_029602	2.22322	0.908739	1.30202	13.6234	27.727	38.7153	1.47799	26.6886	0.0256629	DOWN	LTR	TGATAGACTGTCTTGAATTTCGTTAGAAA
mmu_piR_021829	2.9643	2.72622	5.20809	35.0316	13.8635	34.8437	3.63287	27.913	0.0264244	DOWN	SINE	TGAGTTCGAGGCCAGCCTGGTCTATA
mmu_piR_027772	0	0	0	12.6503	6.93174	20.3255	0	13.3025	0.0265763	DOWN	SINE	TCGAACTCAGAGATCCGCCTGCCTCTGCCT
mmu_piR_003159	0	0	0	12.6503	6.93174	20.3255	0	13.3025	0.0265763	DOWN	LINE	TGCAATAGTGTCTGCATTTGGTGGTTGATT
mmu_piR_003404	5.18752	0.908739	0	36.0047	33.2724	74.5269	2.03209	47.9347	0.0267386	DOWN	LINE	TGCCACAAGAACAGAATGCCAACTTTAACAA
mmu_piR_011811	2.22322	0	2.60404	7.78481	4.15905	7.74305	20.8871	57.7522	0.0268972	DOWN	LTR	TCTAAGTTTGGTGCGATCGCAGTTTCGGTT
mmu_piR_004961	2.9643	1.81748	0	20.4351	15.2498	7.74305	1.59393	14.476	0.0271677	DOWN	SINE	TGGGAATTGATTTCAGGACCTCTGGAAGAGC
mmu_piR_003971	2.22322	5.45243	2.60404	49.6282	29.1133	20.3255	3.42657	33.0223	0.0276394	DOWN	LTR	TGCTTAAGCAATAGGTCGCTGGCCATTCA
mmu_piR_029976	2.22322	0	0	20.4351	51.2949	26.1328	0.741074	32.6209	0.0285061	DOWN	LTR	TAACATGTGAAAAGGAACAAAAGGGCTC
mmu_piR_031840	0	0.908739	0	4.86551	5.5454	1.93576	0.302913	4.11556	0.0293564	DOWN	LTR	TAGAAAGTTCAAGACCAGACTTACCTTGTA
mmu_piR_016978	0.741074	0	0	5.83861	8.31809	15.4861	0.247025	9.88094	0.0294191	DOWN	LTR	TAGGACGTGTCGCTCCCTGATTGGCTGCAGT
mmu_piR_007306	0	0	0	6.81171	18.0225	23.2292	0	16.0211	0.0297225	DOWN	LTR	TAAGGTACAATTAAAAGATATGGACTTTGCC
mmu_piR_018110	0	0	0	4.86551	1.38635	3.87153	0	3.37446	0.0310374	DOWN	-	TGGAACTTCATGAAAAGCTTGGCTCTTCTT
mmu_piR_026103	0	0.908739	0	7.78481	2.7727	4.83941	0.302913	5.13231	0.031344	DOWN	LTR	GCTGCGCCTCTAATAGAACAGCTAATCTAT
mmu_piR_004201	0	0	0	1.9462	6.93174	5.80729	0	4.89508	0.0316045	DOWN	LTR	TAAAACATGTCCTCCGATCATTTCTGCCA
mmu_piR_028765	2.22322	4.5437	1.30202	6.81171	5.5454	5.80729	36.5817	53.5087	0.031687	DOWN	SINE	GTGGTTAAGAGTGCCGACTGCTCTTCCAA
mmu_piR_005355	116.349	178.113	251.29	372.698	286.974	334.887	2393.51	2928.77	0.0317711	DOWN	rRNA	TGGTGACTCTAGATAACCTCGGGCCGATC
mmu_piR_022109	0	0	0	4.86551	6.93174	13.5503	0	8.4492	0.0321082	DOWN	GENE	TGAGATGTGAAGATTCGATGTGTTATGCTGT
mmu_piR_031281	0	0	0	2.9193	5.5454	1.93576	0	3.46682	0.0323466	DOWN	LTR	TGTGTTCTAAGTTGGTAAACAAATAATCT
mmu_piR_002611	0	0	1.30202	3.89241	8.31809	3.87153	5.37344	48.2413	0.0329995	DOWN	LTR	TGAGACTTGCCTTGGTCATGGTGTCTGT
mmu_piR_016773	0	0	0	20.4351	11.0908	6.77517	0	12.767	0.033958	DOWN	LINE	GACAATTTCAGTATTTTTGTATCTGTTGAGGT
mmu_piR_000585	25.9376	36.3496	28.6445	52.5475	60.9994	40.651	405.059	456.717	0.0342126	DOWN	LTR	CCGTGGCGCAATGAAGGTGAAGGGCC
mmu_piR_007695	0	0	0	3.89241	4.15905	9.67882	0	5.91009	0.0350575	DOWN	LTR	TACCAGGATACAGGTGAATCCAATTTGGTGG
mmu_piR_001817	2.9643	0.908739	5.20809	7.78481	16.6362	19.3576	39.2226	131.789	0.0355428	DOWN	LTR	TCTGAGTGCTGGGATTAAAGGCGTGTGCC
mmu_piR_019864	0	1.81748	0	4.86551	16.6362	14.5182	0.605826	12.0066	0.036078	DOWN	LTR	TCAAGATGTAGAGCTCTCAGCTCCTCTAGC
mmu_piR_024864	0	0	0	1.9462	4.15905	6.77517	0	4.29347	0.0370617	DOWN	LTR	TCCTTCTCAACAGTCTGTTTTGCGGGA
mmu_piR_027553	0	0	0	26.2737	6.93174	18.3898	0	17.1984	0.0375553	DOWN	LTR	TGGAATGGAAAGCGCTTTGGC
mmu_piR_018812	0	0	1.30202	1.9462	5.5454	5.80729	5.37344	40.1914	0.0387221	DOWN	SINE	TGGGATTAAAGGTGTGCACCACCACACCCGGC
mmu_piR_037415	0	0	0	4.86551	1.38635	2.90364	0	3.05183	0.0387657	DOWN	LTR	TGAGATGACTCTGTGGTGGGCCATGC
mmu_piR_009414	0	0	0	2.9193	8.31809	3.87153	0	5.03631	0.0388923	DOWN	LTR	TTGGTGATGAACAGCATCATGGAAGTGT
mmu_piR_022877	1363.58	1347.66	1190.05	1092.79	1045.31	800.438	1300.43	979.513	0.0390603	UP	GENE	CTGAAATGAAGAGAATACTCTTGCTGATC
mmu_piR_002563	0.741074	0	0	9.73101	11.0908	2.90364	0.247025	7.90848	0.0395366	DOWN	GENE	TGAGAAATGACGGAGCCTTGTACCACAAC
mmu_piR_000302	0	0	0	20.4351	6.93174	9.67882	0	12.3486	0.0400605	DOWN	LTR	AGTGTTAATGGTGTCAGTCGTCTGGACC
mmu_piR_036393	0	0	0	3.89241	5.5454	11.6146	0	7.01746	0.0403681	DOWN	GENE	TGTGATTTGACTTGATCCCATGGTGCTG
mmu_piR_005027	0	0	0	1.9462	2.7727	5.80729	0	3.50873	0.0403681	DOWN	SINE	TGGGATTAAAGATGGGTGCCACCACTGCCC
mmu_piR_031156	0	0	0	0.973101	1.38635	2.90364	0	1.75437	0.0403681	DOWN	LTR	CCAGAGCTCTGGGGACGACTCATATCCCACG
mmu_piR_028675	0	0	0	7.78481	5.5454	1.93576	0	5.08866	0.0404752	DOWN	-	TGTATAACTACTGATCAGTGATGGCTCCCA
mmu_piR_007143	1.48215	0	3.90606	10.7041	15.2498	5.80729	22.8754	94.2804	0.0409262	DOWN	SINE	TAACCACTGAGCCATCTCACCAGCCCA
mmu_piR_036423	0	0	0	2.9193	1.38635	0.967882	0	1.75784	0.0414095	DOWN	LINE	TGGCTTTTATCATGAAGGGCTGTTGAAC
mmu_piR_019434	0	0	1.30202	2.9193	1.38635	2.90364	5.37344	21.1201	0.0421472	DOWN	SINE/LTR	TACAACTCATCCATAATGAGATCTGATG
mmu_piR_027249	0.741074	0	0	4.86551	6.93174	1.93576	3.38007	40.7106	0.0421593	DOWN	SINE	TGTGATGGGATCTGATGCCCTCTA
mmu_piR_004614	0	0	0	9.73101	12.4771	2.90364	0	8.3706	0.042344	DOWN	-	TGGATTCCTCGCTTTGACTGTCTTCCATGTC
mmu_piR_007226	0	0	0	3.89241	15.2498	9.67882	0	87.4096	0.0428122	DOWN	LINE	TAAGAGCTTGTTCTTCAGGTGACTCTGTT
mmu_piR_000934	0.741074	1.81748	1.30202	3.89241	11.0908	12.5825	17.1807	83.3312	0.0429986	DOWN	SINE	GGCTGGCCTTGAACTCAGAAATCCGCGTG
mmu_piR_035888	149.697	156.303	122.39	114.826	98.4308	113.242	142.797	108.833	0.0431107	UP	GENE	GTGAATTGCAGTACTCCAAC
mmu_piR_025925	0	0	1.30202	9.73101	2.7727	6.77517	0.434007	6.42629	0.0438779	DOWN	SINE	AGAACATTGACTGCTCCTCCAGAGGTCC
mmu_piR_005038	0	0	0	2.9193	4.15905	0.967882	0	23.8401	0.0446689	DOWN	SINE	TGGGATTAATGTTGTGTGCCACCACTGCC
mmu_piR_034757	0	0	0	25.3006	5.5454	20.3255	0	17.0572	0.0452277	DOWN	LTR	TCTCATGGTACTGGCATCTGCAAAACACTGC
mmu_piR_032382	1.48215	0.908739	0	1.9462	4.15905	2.90364	10.9738	27.0606	0.0461257	DOWN	SINE/Simple-repeat	TGATTTTCAAGACAGGGTTTCTCTGT
mmu_piR_001466	0	0	0	7.78481	6.93174	19.3576	0	101.667	0.047139	DOWN	LTR	TCCTGTTTGAGTTCCTGTCCTGACTTCCT
mmu_piR_017120	0	0	0	11.6772	13.8635	2.90364	0	83.8137	0.0472872	DOWN	SINE	TGAACTCATAGAGATCTGCCTGTCTTCCTGT
mmu_piR_016780	0	0	0	5.83861	1.38635	6.77517	0	4.66671	0.0484471	DOWN	LTR	TATCAAAATAGGATCCGGGCCTTTCC
mmu_piR_007585	0	0	1.30202	1.9462	1.38635	1.93576	5.37344	15.5121	0.0486864	DOWN	SINE	TACAGAGTGAGTTCCAGGAGAGCCAGGG
mmu_piR_003707	2.22322	0	0	4.86551	12.4771	5.80729	10.1402	69.6973	0.0497354	DOWN	SINE	TGCCTTCTGAGTGCTGGGATTAAAGGCGTGT
