# Supplementary material for: GASZ directly recruits MILI to the intermitochondrial cement for piRNA biogenesis and male germ cell development
Source: Nucleic Acids Res. 2025 Oct 8;53(18):gkaf957. doi: 10.1093/nar/gkaf957 (PMC12507516; doi:10.1093/nar/gkaf957)
Supplement: gkaf957_Supplemental_Files [file gkaf957_supplemental_files.zip › Table S2 RIP piRNA- Het vs Homo.xlsx]

## Sheet: p value<0.05
Table S2. Differentially Expressed piRNAs with p value <0.05 from RIP-small RNA-sequencing from GASZ Mutant (Homo) and Control (Het) Neonatal Testes
piRNA_id	RIP-Homo-1_Tpm	RIP-Homo-2_Tpm	RIP-Het-1_Tpm	RIP-Het-2_Tpm	Homo Mean	Het Mean	Fold Change (Homo/Het)	Pvalue	Level in Homo
mmu_piR_009108	144.654	138.449	4075.57	4273.15	141.551	4174.36	0.0339097	0.00060015	DOWN
mmu_piR_009107	61.5945	46.9888	3693.29	3830.12	54.2916	3761.7	0.0144327	0.000344223	DOWN
mmu_piR_004114	174.518	172.012	2998.1	4352.2	173.265	3675.15	0.0471451	0.0354065	DOWN
mmu_piR_004116	200.649	154.392	2386.15	3365.94	177.52	2876.05	0.0617237	0.0314798	DOWN
mmu_piR_004115	121.322	101.529	2111.77	2951.4	111.426	2531.59	0.0440142	0.0288124	DOWN
mmu_piR_009084	115.723	62.9314	2039.32	2805.26	89.3272	2422.29	0.0368771	0.0260226	DOWN
mmu_piR_009083	84.9257	45.3106	1743.37	2417.38	65.1182	2080.37	0.0313012	0.0269328	DOWN
mmu_piR_004958	151.186	161.104	1425.83	2016.62	156.145	1721.23	0.0907175	0.0338354	DOWN
mmu_piR_009109	33.597	26.0116	1128.33	1261.08	29.8043	1194.71	0.024947	0.00324119	DOWN
mmu_piR_009110	27.0642	21.8162	1095.96	1352.08	24.4402	1224.02	0.0199672	0.0112092	DOWN
mmu_piR_009082	70.927	41.1152	1009.64	1290.49	56.0211	1150.07	0.0487111	0.0162552	DOWN
mmu_piR_004498	61.5945	37.7588	864.747	1148.02	49.6767	1006.39	0.0493615	0.0213682	DOWN
mmu_piR_000622	532.885	618.406	790.758	806.098	575.646	798.428	0.720974	0.0359851	DOWN
mmu_piR_000858	139.987	124.185	787.675	1125.96	132.086	956.82	0.138047	0.0396625	DOWN
mmu_piR_008979	100.791	58.736	704.438	885.145	79.7635	794.792	0.100358	0.0164193	DOWN
mmu_piR_000802	500.222	503.451	611.951	623.187	501.836	617.569	0.8126	0.00254103	DOWN
mmu_piR_014859	139.987	123.346	556.46	678.336	131.666	617.398	0.21326	0.0156572	DOWN
mmu_piR_030955	156.786	89.7821	517.924	464.173	123.284	491.048	0.251063	0.013366	DOWN
mmu_piR_004113	46.6625	24.3335	428.52	636.055	35.498	532.287	0.0666895	0.041412	DOWN
mmu_piR_034454	106.39	68.805	394.608	441.194	87.5977	417.901	0.209613	0.00811031	DOWN
mmu_piR_009111	13.0655	10.069	374.57	362.147	11.5673	368.358	0.0314022	0.000320563	DOWN
mmu_piR_025576	333.17	323.048	373.028	374.096	328.109	373.562	0.878325	0.0123053	DOWN
mmu_piR_015695	60.6612	41.1152	348.365	403.509	50.8882	375.937	0.135364	0.0080019	DOWN
mmu_piR_001752	9.33249	32.7243	323.702	451.305	21.0284	387.503	0.0542664	0.0299282	DOWN
mmu_piR_010529	11.199	8.39085	306.746	456.82	9.79492	381.783	0.0256557	0.0383765	DOWN
mmu_piR_030799	24.2645	25.1726	294.415	398.913	24.7185	346.664	0.071304	0.0253435	DOWN
mmu_piR_001523	16.7985	2.51726	282.083	422.811	9.65787	352.447	0.0274023	0.0400303	DOWN
mmu_piR_009081	24.2645	16.7817	275.918	362.147	20.5231	319.032	0.0643292	0.0203777	DOWN
mmu_piR_006649	12.1322	13.4254	257.42	276.665	12.7788	267.043	0.047853	0.00143559	DOWN
mmu_piR_028949	19.5982	13.4254	251.255	346.521	16.5118	298.888	0.0552441	0.0274057	DOWN
mmu_piR_018443	47.5957	58.736	238.923	219.678	53.1658	229.3	0.231861	0.0039611	DOWN
mmu_piR_003713	10.2657	3.35634	217.343	287.695	6.81104	252.519	0.0269724	0.0200722	DOWN
mmu_piR_025212	33.597	39.437	201.929	173.72	36.517	187.824	0.194421	0.00894023	DOWN
mmu_piR_004803	15.8652	14.2644	201.929	291.372	15.0648	246.65	0.0610778	0.0353383	DOWN
mmu_piR_004802	21.4647	12.5863	177.266	225.193	17.0255	201.229	0.0846076	0.0170584	DOWN
mmu_piR_001528	10.2657	7.55177	177.266	267.474	8.90876	222.37	0.0400628	0.0418993	DOWN
mmu_piR_019151	2.79975	5.03451	175.724	276.665	3.91713	226.195	0.0173175	0.0479059	DOWN
mmu_piR_001817	75.5932	68.805	164.934	175.558	72.1991	170.246	0.424086	0.0041084	DOWN
mmu_piR_021767	6.53275	6.71268	164.934	209.567	6.62271	187.251	0.0353682	0.014924	DOWN
mmu_piR_004956	28.9307	14.2644	160.31	228.869	21.5976	194.59	0.110991	0.038696	DOWN
mmu_piR_006648	7.466	4.19543	157.227	170.963	5.83071	164.095	0.0355326	0.00198401	DOWN
mmu_piR_006647	11.199	14.2644	149.52	204.052	12.7317	176.786	0.0720177	0.0266097	DOWN
mmu_piR_021829	58.7947	38.5979	143.354	191.184	48.6963	167.269	0.291126	0.0447406	DOWN
mmu_piR_005972	0	0.839085	141.812	157.175	0.419543	149.494	0.00280642	0.00265245	DOWN
mmu_piR_012086	0	2.51726	135.647	189.346	1.25863	162.496	0.00774558	0.0266831	DOWN
mmu_piR_000168	23.3312	34.4025	127.939	180.154	28.8669	154.047	0.18739	0.0425709	DOWN
mmu_piR_011953	40.1297	31.8852	121.774	170.963	36.0075	146.368	0.246006	0.0474547	DOWN
mmu_piR_019219	23.3312	21.8162	115.608	92.8346	22.5737	104.221	0.216594	0.0189811	DOWN
mmu_piR_029261	45.7292	49.506	104.818	112.137	47.6176	108.477	0.438964	0.00454716	DOWN
mmu_piR_023750	23.3312	19.299	104.818	88.2388	21.3151	96.5283	0.220817	0.0126225	DOWN
mmu_piR_001527	0.933249	5.8736	98.6521	147.065	3.40342	122.858	0.027702	0.0390747	DOWN
mmu_piR_005301	0.933249	2.51726	95.5692	111.218	1.72525	103.393	0.0166863	0.0059301	DOWN
mmu_piR_018544	8.39924	13.4254	92.4863	99.2687	10.9123	95.8775	0.113815	0.00245872	DOWN
mmu_piR_013744	12.1322	15.1035	92.4863	81.8047	13.6179	87.1455	0.156266	0.00563635	DOWN
mmu_piR_018895	6.53275	2.51726	90.9449	82.7239	4.525	86.8344	0.0521107	0.00307475	DOWN
mmu_piR_007100	0	4.19543	89.4035	124.086	2.09771	106.745	0.0196517	0.0267492	DOWN
mmu_piR_033010	0	0	86.3206	96.5112	0	91.4159	0	0.00309227	DOWN
mmu_piR_009080	3.733	23.4944	84.7792	99.2687	13.6137	92.0239	0.147936	0.0235568	DOWN
mmu_piR_029144	0	0	84.7792	121.328	0	103.054	0	0.0300366	DOWN
mmu_piR_019966	22.398	8.39085	83.2377	71.694	15.3944	77.4659	0.198725	0.0207154	DOWN
mmu_piR_008533	3.733	2.51726	77.072	112.137	3.12513	94.6044	0.0330336	0.0348638	DOWN
mmu_piR_007587	0.933249	2.51726	75.5305	84.5622	1.72525	80.0464	0.0215532	0.00340918	DOWN
mmu_piR_004471	9.33249	11.7472	75.5305	91.9154	10.5398	83.723	0.12589	0.012563	DOWN
mmu_piR_028837	2.79975	0	75.5305	116.733	1.39987	96.1315	0.0145621	0.0443721	DOWN
mmu_piR_002945	41.063	35.2416	72.4476	73.5323	38.1523	72.99	0.522706	0.00714566	DOWN
mmu_piR_017855	9.33249	6.71268	69.3648	64.3408	8.02259	66.8528	0.120004	0.00231093	DOWN
mmu_piR_024563	5.5995	5.03451	69.3648	78.1281	5.317	73.7464	0.0720985	0.00409188	DOWN
mmu_piR_003706	27.9975	31.0462	69.3648	55.1493	29.5218	62.257	0.474193	0.0459417	DOWN
mmu_piR_009304	2.79975	8.39085	67.8233	73.5323	5.5953	70.6778	0.0791663	0.00374755	DOWN
mmu_piR_028051	0	0.839085	67.8233	58.8259	0.419543	63.3246	0.00662527	0.00511946	DOWN
mmu_piR_009633	2.79975	1.67817	67.8233	105.703	2.23896	86.763	0.0258055	0.046757	DOWN
mmu_piR_001869	4.66625	2.51726	64.7404	69.8557	3.59175	67.2981	0.0533708	0.0018909	DOWN
mmu_piR_014697	5.5995	2.51726	61.6576	86.4005	4.05838	74.029	0.0548214	0.0303107	DOWN
mmu_piR_024641	6.53275	6.71268	61.6576	90.0771	6.62271	75.8673	0.0872934	0.039627	DOWN
mmu_piR_027352	0.933249	0	60.1161	78.1281	0.466625	69.1221	0.00675073	0.0168194	DOWN
mmu_piR_003404	2.79975	3.35634	58.5747	48.7152	3.07804	53.6449	0.0573781	0.00940033	DOWN
mmu_piR_029597	7.466	4.19543	58.5747	69.8557	5.83071	64.2152	0.0907995	0.00996694	DOWN
mmu_piR_034927	2.79975	3.35634	58.5747	91.9154	3.07804	75.2451	0.0409069	0.049449	DOWN
mmu_piR_035412	0	3.35634	52.4089	56.0684	1.67817	54.2387	0.0309405	0.00222386	DOWN
mmu_piR_020573	4.66625	0	50.8675	50.5535	2.33312	50.7105	0.0460087	0.00232828	DOWN
mmu_piR_019800	3.733	1.67817	49.3261	45.0386	2.70558	47.1823	0.0573432	0.00284461	DOWN
mmu_piR_031451	0	0.839085	49.3261	56.0684	0.419543	52.6972	0.00796138	0.00419628	DOWN
mmu_piR_027272	0	1.67817	49.3261	57.9067	0.839085	53.6164	0.0156498	0.00679121	DOWN
mmu_piR_013169	0.933249	4.19543	49.3261	42.2811	2.56434	45.8036	0.0559855	0.00796337	DOWN
mmu_piR_009812	0	0.839085	49.3261	76.2898	0.419543	62.8079	0.00667977	0.0437014	DOWN
mmu_piR_006267	1.8665	0	49.3261	77.209	0.933249	63.2675	0.0147509	0.0467508	DOWN
mmu_piR_024234	22.398	19.299	47.7846	42.2811	20.8485	45.0329	0.462961	0.0166274	DOWN
mmu_piR_000354	0.933249	0	46.2432	54.2301	0.466625	50.2366	0.00928853	0.00646289	DOWN
mmu_piR_001532	7.466	3.35634	46.2432	67.0983	5.41117	56.6707	0.0954844	0.0404018	DOWN
mmu_piR_032992	0	0	43.1603	45.9577	0	44.559	0	0.000983877	DOWN
mmu_piR_003572	10.2657	6.71268	43.1603	42.2811	8.48921	42.7207	0.198714	0.00284608	DOWN
mmu_piR_018605	12.1322	5.03451	43.1603	49.6343	8.58338	46.3973	0.184997	0.0157556	DOWN
mmu_piR_017337	1.8665	0	41.6189	47.796	0.933249	44.7074	0.0208746	0.00538895	DOWN
mmu_piR_006982	8.39924	10.9081	41.6189	56.0684	9.65368	48.8436	0.197645	0.033273	DOWN
mmu_piR_029602	0	0.839085	40.0774	57.9067	0.419543	48.9921	0.00856348	0.0321402	DOWN
mmu_piR_014617	0.933249	3.35634	40.0774	28.4938	2.1448	34.2856	0.0625567	0.0322622	DOWN
mmu_piR_008718	0	0	38.536	39.5236	0	39.0298	0	0.000160048	DOWN
mmu_piR_035971	0.933249	0	38.536	39.5236	0.466625	39.0298	0.0119556	0.000310256	DOWN
mmu_piR_002531	0.933249	1.67817	38.536	31.2512	1.30571	34.8936	0.0374197	0.0116751	DOWN
mmu_piR_015546	0.933249	0.839085	35.4531	44.1194	0.886167	39.7863	0.0222732	0.0121833	DOWN
mmu_piR_035759	5.5995	2.51726	33.9117	35.847	4.05838	34.8793	0.116355	0.00346786	DOWN
mmu_piR_004544	10.2657	5.03451	33.9117	37.6853	7.65013	35.7985	0.2137	0.0128748	DOWN
mmu_piR_012946	0	0.839085	33.9117	44.1194	0.419543	39.0155	0.0107532	0.0171535	DOWN
mmu_piR_034984	0.933249	0	33.9117	47.796	0.466625	40.8538	0.0114218	0.0284206	DOWN
mmu_piR_005029	2.79975	0	33.9117	48.7152	1.39987	41.3134	0.0338843	0.033823	DOWN
mmu_piR_005028	4.66625	2.51726	32.3702	32.1704	3.59175	32.2703	0.111302	0.0014129	DOWN
mmu_piR_031977	0.933249	3.35634	32.3702	49.6343	2.1448	41.0023	0.0523092	0.0468157	DOWN
mmu_piR_014973	6.53275	3.35634	30.8288	37.6853	4.94454	34.2571	0.144337	0.0162114	DOWN
mmu_piR_034158	0	0.839085	29.2873	32.1704	0.419543	30.7289	0.013653	0.00244461	DOWN
mmu_piR_015694	2.79975	3.35634	29.2873	37.6853	3.07804	33.4863	0.0919194	0.0186186	DOWN
mmu_piR_000268	8.39924	2.51726	29.2873	38.6045	5.45825	33.9459	0.160793	0.0354244	DOWN
mmu_piR_002598	11.199	10.9081	27.7459	28.4938	11.0536	28.1198	0.393087	0.000552256	DOWN
mmu_piR_030337	0.933249	0	27.7459	29.4129	0.466625	28.5794	0.0163273	0.00115257	DOWN
mmu_piR_025856	0	0	27.7459	21.1405	0	24.4432	0	0.0177712	DOWN
mmu_piR_006002	0	0.839085	27.7459	36.7662	0.419543	32.256	0.0130066	0.0196481	DOWN
mmu_piR_003704	5.5995	6.71268	27.7459	22.0597	6.15609	24.9028	0.247205	0.023059	DOWN
mmu_piR_035940	0.933249	0.839085	27.7459	38.6045	0.886167	33.1752	0.0267117	0.02713	DOWN
mmu_piR_002954	0	0	26.2045	23.898	0	25.0512	0	0.00211249	DOWN
mmu_piR_036492	0	0	26.2045	22.0597	0	24.1321	0	0.00729421	DOWN
mmu_piR_020914	0	0	26.2045	20.2214	0	23.2129	0	0.0162058	DOWN
mmu_piR_035960	0	0	26.2045	34.0087	0	30.1066	0	0.016387	DOWN
mmu_piR_035693	4.66625	5.8736	26.2045	21.1405	5.26992	23.6725	0.222618	0.0194253	DOWN
mmu_piR_014936	2.79975	0	24.663	22.9789	1.39987	23.8209	0.0587665	0.0052669	DOWN
mmu_piR_025925	0	4.19543	24.663	21.1405	2.09771	22.9018	0.0915961	0.016896	DOWN
mmu_piR_021115	9.33249	2.51726	24.663	29.4129	5.92488	27.038	0.219132	0.0365917	DOWN
mmu_piR_006817	2.79975	7.55177	24.663	34.0087	5.17576	29.3359	0.176431	0.0439959	DOWN
mmu_piR_025101	2.79975	2.51726	23.1216	18.3831	2.6585	20.7523	0.128106	0.0167751	DOWN
mmu_piR_022918	3.733	1.67817	23.1216	30.3321	2.70558	26.7268	0.101231	0.0235	DOWN
mmu_piR_018417	0.933249	5.03451	23.1216	29.4129	2.98388	26.2673	0.113597	0.0250372	DOWN
mmu_piR_009079	3.733	3.35634	23.1216	32.1704	3.54467	27.646	0.128216	0.0335358	DOWN
mmu_piR_022504	0	0	21.5801	21.1405	0	21.3603	0	0.00010587	DOWN
mmu_piR_018110	0	0	21.5801	18.3831	0	19.9816	0	0.00633923	DOWN
mmu_piR_001525	0	1.67817	21.5801	27.5746	0.839085	24.5774	0.0341405	0.0167605	DOWN
mmu_piR_026957	1.8665	4.19543	21.5801	27.5746	3.03096	24.5774	0.123323	0.0215539	DOWN
mmu_piR_029976	2.79975	3.35634	21.5801	28.4938	3.07804	25.037	0.12294	0.0240463	DOWN
mmu_piR_008990	0	5.8736	21.5801	26.6555	2.9368	24.1178	0.121769	0.0319767	DOWN
mmu_piR_018440	1.8665	1.67817	20.0387	20.2214	1.77233	20.1301	0.0880442	5.10639e-05	DOWN
mmu_piR_004804	5.5995	4.19543	20.0387	22.0597	4.89746	21.0492	0.232667	0.00575325	DOWN
mmu_piR_021370	0	3.35634	20.0387	19.3022	1.67817	19.6705	0.0853142	0.0089956	DOWN
mmu_piR_006816	3.733	6.71268	20.0387	20.2214	5.22284	20.1301	0.259455	0.00987746	DOWN
mmu_piR_006678	1.8665	4.19543	20.0387	22.9789	3.03096	21.5088	0.140917	0.0101446	DOWN
mmu_piR_014676	0	0	20.0387	15.6256	0	17.8322	0	0.0149686	DOWN
mmu_piR_005077	0	0	20.0387	27.5746	0	23.8067	0	0.0241468	DOWN
mmu_piR_005913	0	0	18.4973	20.2214	0	19.3593	0	0.001977	DOWN
mmu_piR_014333	0	0	18.4973	20.2214	0	19.3593	0	0.001977	DOWN
mmu_piR_025449	0	0.839085	18.4973	16.5448	0.419543	17.521	0.0239451	0.00383839	DOWN
mmu_piR_016773	1.8665	0.839085	18.4973	23.898	1.35279	21.1976	0.0638181	0.0186512	DOWN
mmu_piR_021293	0	0.839085	18.4973	25.7363	0.419543	22.1168	0.0189694	0.027063	DOWN
mmu_piR_015341	2.79975	0	18.4973	24.8172	1.39987	21.6572	0.0646378	0.0278961	DOWN
mmu_piR_033355	1.8665	5.03451	16.9558	17.4639	3.45051	17.2099	0.200496	0.0133229	DOWN
mmu_piR_001849	2.79975	5.8736	16.9558	15.6256	4.33667	16.2907	0.266205	0.0190662	DOWN
mmu_piR_014160	2.79975	0.839085	16.9558	22.0597	1.81942	19.5078	0.0932663	0.023063	DOWN
mmu_piR_008554	2.79975	2.51726	16.9558	24.8172	2.6585	20.8865	0.127283	0.0435418	DOWN
mmu_piR_018812	4.66625	0.839085	16.9558	23.898	2.75267	20.4269	0.134757	0.0467906	DOWN
mmu_piR_023677	0	0	15.4144	14.7065	0	15.0604	0	0.000551925	DOWN
mmu_piR_004610	2.79975	0	15.4144	12.8682	1.39987	14.1413	0.0989921	0.0213511	DOWN
mmu_piR_008854	0	0.839085	15.4144	21.1405	0.419543	18.2775	0.0229541	0.0252653	DOWN
mmu_piR_038225	0	1.67817	15.4144	21.1405	0.839085	18.2775	0.0459082	0.0280456	DOWN
mmu_piR_007586	0.933249	1.67817	15.4144	22.0597	1.30571	18.737	0.069686	0.0348769	DOWN
mmu_piR_031231	0	0	13.873	14.7065	0	14.2897	0	0.000849504	DOWN
mmu_piR_035967	0	0	13.873	12.8682	0	13.3706	0	0.00140889	DOWN
mmu_piR_009078	4.66625	4.19543	13.873	14.7065	4.43084	14.2897	0.310072	0.00234881	DOWN
mmu_piR_028881	0	0	13.873	15.6256	0	14.7493	0	0.0035116	DOWN
mmu_piR_030189	0	0	13.873	11.949	0	12.911	0	0.00550567	DOWN
mmu_piR_016195	0	0	13.873	11.0299	0	12.4514	0	0.0127849	DOWN
mmu_piR_005314	0	0	12.3315	12.8682	0	12.5998	0	0.000453199	DOWN
mmu_piR_023778	0	1.67817	12.3315	11.949	0.839085	12.1403	0.0691159	0.00574915	DOWN
mmu_piR_020733	0	0	12.3315	14.7065	0	13.519	0	0.0076273	DOWN
mmu_piR_026842	2.79975	0	12.3315	11.949	1.39987	12.1403	0.115308	0.0168683	DOWN
mmu_piR_031112	0	2.51726	12.3315	11.0299	1.25863	11.6807	0.107753	0.0179869	DOWN
mmu_piR_030861	0.933249	0.839085	12.3315	9.19154	0.886167	10.7615	0.0823459	0.0243762	DOWN
mmu_piR_034518	2.79975	3.35634	12.3315	9.19154	3.07804	10.7615	0.286023	0.0404677	DOWN
mmu_piR_024027	0	0	10.7901	11.0299	0	10.91	0	0.000120733	DOWN
mmu_piR_027553	0	0	10.7901	11.949	0	11.3695	0	0.0025875	DOWN
mmu_piR_032696	0	0.839085	10.7901	11.949	0.419543	11.3695	0.0369006	0.0042413	DOWN
mmu_piR_036009	0	0	10.7901	9.19154	0	9.99081	0	0.00633923	DOWN
mmu_piR_005425	0	0	10.7901	9.19154	0	9.99081	0	0.00633923	DOWN
mmu_piR_002864	0	0	10.7901	9.19154	0	9.99081	0	0.00633923	DOWN
mmu_piR_020867	1.8665	0	10.7901	11.949	0.933249	11.3695	0.0820833	0.0108987	DOWN
mmu_piR_036900	2.79975	1.67817	10.7901	13.7873	2.23896	12.2887	0.182197	0.0244257	DOWN
mmu_piR_032620	0	0	10.7901	7.35323	0	9.07165	0	0.0340601	DOWN
mmu_piR_001844	0	0	10.7901	7.35323	0	9.07165	0	0.0340601	DOWN
mmu_piR_018495	2.79975	0.839085	10.7901	14.7065	1.81942	12.7483	0.142719	0.0378837	DOWN
mmu_piR_030866	0	0	10.7901	16.5448	0	13.6674	0	0.0415767	DOWN
mmu_piR_006857	0	2.51726	10.7901	8.27239	1.25863	9.53123	0.132053	0.0433172	DOWN
mmu_piR_015345	3.733	0	10.7901	10.1107	1.8665	10.4504	0.178606	0.0455365	DOWN
mmu_piR_007292	0	0	9.24863	10.1107	0	9.67967	0	0.001977	DOWN
mmu_piR_013866	0	0	9.24863	10.1107	0	9.67967	0	0.001977	DOWN
mmu_piR_007641	0	0	9.24863	8.27239	0	8.76051	0	0.00309018	DOWN
mmu_piR_013549	0	0	9.24863	8.27239	0	8.76051	0	0.00309018	DOWN
mmu_piR_004980	0	0	9.24863	8.27239	0	8.76051	0	0.00309018	DOWN
mmu_piR_024763	1.8665	0	9.24863	8.27239	0.933249	8.76051	0.106529	0.0176277	DOWN
mmu_piR_001066	0	0	9.24863	6.43408	0	7.84136	0	0.030732	DOWN
mmu_piR_035441	0	0	9.24863	6.43408	0	7.84136	0	0.030732	DOWN
mmu_piR_034568	0	2.51726	9.24863	8.27239	1.25863	8.76051	0.143671	0.0308896	DOWN
mmu_piR_033106	0	0	9.24863	13.7873	0	11.518	0	0.0366958	DOWN
mmu_piR_016780	0	0.839085	9.24863	6.43408	0.419543	7.84136	0.0535038	0.0369903	DOWN
mmu_piR_026458	2.79975	0	9.24863	11.949	1.39987	10.5988	0.132078	0.0419111	DOWN
mmu_piR_038098	0	1.67817	9.24863	13.7873	0.839085	11.518	0.0728501	0.0476909	DOWN
mmu_piR_009414	0	0	9.24863	14.7065	0	11.9776	0	0.048188	DOWN
mmu_piR_001425	0	0	7.7072	7.35323	0	7.53021	0	0.000551925	DOWN
mmu_piR_004105	0	0	7.7072	7.35323	0	7.53021	0	0.000551925	DOWN
mmu_piR_004792	0	0	7.7072	8.27239	0	7.98979	0	0.00124867	DOWN
mmu_piR_026178	0	0	7.7072	8.27239	0	7.98979	0	0.00124867	DOWN
mmu_piR_031351	0	0	7.7072	8.27239	0	7.98979	0	0.00124867	DOWN
mmu_piR_023961	0	0	7.7072	6.43408	0	7.07064	0	0.00800789	DOWN
mmu_piR_005824	1.8665	2.51726	7.7072	9.19154	2.19188	8.44937	0.259413	0.0163606	DOWN
mmu_piR_008370	0	0	7.7072	5.51493	0	6.61106	0	0.0264067	DOWN
mmu_piR_023229	0	0	7.7072	5.51493	0	6.61106	0	0.0264067	DOWN
mmu_piR_000302	0	0	7.7072	11.949	0	9.8281	0	0.0435501	DOWN
mmu_piR_004200	0	0	7.7072	11.949	0	9.8281	0	0.0435501	DOWN
mmu_piR_022629	13.9987	14.2644	7.7072	10.1107	14.1316	8.90895	1.58623	0.0496381	UP
mmu_piR_005858	0	0	6.16576	6.43408	0	6.29992	0	0.000453199	DOWN
mmu_piR_012167	0	0	6.16576	6.43408	0	6.29992	0	0.000453199	DOWN
mmu_piR_038018	0	0	6.16576	6.43408	0	6.29992	0	0.000453199	DOWN
mmu_piR_000868	0	0	6.16576	5.51493	0	5.84034	0	0.00309018	DOWN
mmu_piR_004689	0	0	6.16576	5.51493	0	5.84034	0	0.00309018	DOWN
mmu_piR_007142	0	0	6.16576	5.51493	0	5.84034	0	0.00309018	DOWN
mmu_piR_007397	0	0	6.16576	5.51493	0	5.84034	0	0.00309018	DOWN
mmu_piR_014427	0	0	6.16576	5.51493	0	5.84034	0	0.00309018	DOWN
mmu_piR_017065	0	0	6.16576	5.51493	0	5.84034	0	0.00309018	DOWN
mmu_piR_026924	0	0	6.16576	5.51493	0	5.84034	0	0.00309018	DOWN
mmu_piR_028018	0	0	6.16576	5.51493	0	5.84034	0	0.00309018	DOWN
mmu_piR_029718	0	0	6.16576	5.51493	0	5.84034	0	0.00309018	DOWN
mmu_piR_025228	0	0	6.16576	7.35323	0	6.7595	0	0.0076273	DOWN
mmu_piR_032638	2.79975	2.51726	6.16576	5.51493	2.6585	5.84034	0.455196	0.0122033	DOWN
mmu_piR_030159	0	0.839085	6.16576	7.35323	0.419543	6.7595	0.0620672	0.0128956	DOWN
mmu_piR_027027	1.8665	0.839085	6.16576	7.35323	1.35279	6.7595	0.200132	0.0204425	DOWN
mmu_piR_018386	0	0	6.16576	4.59577	0	5.38076	0	0.0206273	DOWN
mmu_piR_019471	0	0	6.16576	4.59577	0	5.38076	0	0.0206273	DOWN
mmu_piR_001470	0	0	6.16576	4.59577	0	5.38076	0	0.0206273	DOWN
mmu_piR_009798	0	0	6.16576	4.59577	0	5.38076	0	0.0206273	DOWN
mmu_piR_037521	0	0	6.16576	4.59577	0	5.38076	0	0.0206273	DOWN
mmu_piR_007683	1.8665	2.51726	6.16576	7.35323	2.19188	6.7595	0.324266	0.021273	DOWN
mmu_piR_035337	0.933249	0	6.16576	4.59577	0.466625	5.38076	0.0867209	0.0328422	DOWN
mmu_piR_000251	0	0	6.16576	9.19154	0	7.67865	0	0.0366958	DOWN
mmu_piR_007713	0	0	6.16576	9.19154	0	7.67865	0	0.0366958	DOWN
mmu_piR_017861	0	0	6.16576	9.19154	0	7.67865	0	0.0366958	DOWN
mmu_piR_022534	0	0	6.16576	9.19154	0	7.67865	0	0.0366958	DOWN
mmu_piR_029550	0	0	6.16576	9.19154	0	7.67865	0	0.0366958	DOWN
mmu_piR_029179	0	0	6.16576	9.19154	0	7.67865	0	0.0366958	DOWN
mmu_piR_024185	1.8665	1.67817	6.16576	4.59577	1.77233	5.38076	0.329383	0.0448047	DOWN
mmu_piR_014707	0.933249	0	6.16576	9.19154	0.466625	7.67865	0.0607691	0.0449657	DOWN
mmu_piR_022112	0	0	4.62432	4.59577	0	4.61004	0	9.5859e-06	DOWN
mmu_piR_022933	0	0	4.62432	4.59577	0	4.61004	0	9.5859e-06	DOWN
mmu_piR_035287	0	0	4.62432	4.59577	0	4.61004	0	9.5859e-06	DOWN
mmu_piR_001537	0	0	4.62432	5.51493	0	5.06962	0	0.0076273	DOWN
mmu_piR_015454	0	0	4.62432	5.51493	0	5.06962	0	0.0076273	DOWN
mmu_piR_029173	0	0	4.62432	5.51493	0	5.06962	0	0.0076273	DOWN
mmu_piR_026971	0	0	4.62432	3.67662	0	4.15047	0	0.0127849	DOWN
mmu_piR_026198	0	0	4.62432	3.67662	0	4.15047	0	0.0127849	DOWN
mmu_piR_002175	0	0	4.62432	3.67662	0	4.15047	0	0.0127849	DOWN
mmu_piR_001539	0	0.839085	4.62432	5.51493	0.419543	5.06962	0.0827562	0.0168737	DOWN
mmu_piR_005710	0.933249	0	4.62432	5.51493	0.466625	5.06962	0.0920433	0.0190757	DOWN
mmu_piR_005027	0.933249	0.839085	4.62432	3.67662	0.886167	4.15047	0.21351	0.0206238	DOWN
mmu_piR_015085	0.933249	1.67817	4.62432	5.51493	1.30571	5.06962	0.257556	0.0229726	DOWN
mmu_piR_006254	0	0	4.62432	6.43408	0	5.5292	0	0.0257528	DOWN
mmu_piR_015673	0	0.839085	4.62432	3.67662	0.419543	4.15047	0.101083	0.0275902	DOWN
mmu_piR_024494	0.933249	0	4.62432	3.67662	0.466625	4.15047	0.112427	0.031079	DOWN
mmu_piR_027925	0	0	4.62432	7.35323	0	5.98878	0	0.048188	DOWN
mmu_piR_029364	0	0	4.62432	7.35323	0	5.98878	0	0.048188	DOWN
mmu_piR_007404	0	0	3.08288	2.75746	0	2.92017	0	0.00309018	DOWN
mmu_piR_014771	0	0	3.08288	2.75746	0	2.92017	0	0.00309018	DOWN
mmu_piR_017116	0	0	3.08288	2.75746	0	2.92017	0	0.00309018	DOWN
mmu_piR_023024	0	0	3.08288	2.75746	0	2.92017	0	0.00309018	DOWN
mmu_piR_026003	0	0	3.08288	2.75746	0	2.92017	0	0.00309018	DOWN
mmu_piR_034935	0	0	3.08288	2.75746	0	2.92017	0	0.00309018	DOWN
mmu_piR_037633	0	0	3.08288	2.75746	0	2.92017	0	0.00309018	DOWN
mmu_piR_001536	0.933249	0.839085	3.08288	2.75746	0.886167	2.92017	0.303464	0.00686352	DOWN
mmu_piR_001012	0	0	3.08288	3.67662	0	3.37975	0	0.0076273	DOWN
mmu_piR_001089	0	0	3.08288	3.67662	0	3.37975	0	0.0076273	DOWN
mmu_piR_001149	0	0	3.08288	3.67662	0	3.37975	0	0.0076273	DOWN
mmu_piR_034798	0	0	3.08288	3.67662	0	3.37975	0	0.0076273	DOWN
mmu_piR_016207	0.933249	0.839085	3.08288	3.67662	0.886167	3.37975	0.262199	0.014221	DOWN
mmu_piR_003151	1.8665	1.67817	3.08288	2.75746	1.77233	2.92017	0.606929	0.0257904	DOWN
mmu_piR_011391	0	0.839085	3.08288	3.67662	0.419543	3.37975	0.124134	0.0288462	DOWN
mmu_piR_022613	0	0	3.08288	4.59577	0	3.83932	0	0.0366958	DOWN
mmu_piR_015257	0	0	3.08288	4.59577	0	3.83932	0	0.0366958	DOWN
mmu_piR_002672	0	0	3.08288	4.59577	0	3.83932	0	0.0366958	DOWN
mmu_piR_005946	0	0	3.08288	4.59577	0	3.83932	0	0.0366958	DOWN
mmu_piR_006626	0	0	3.08288	4.59577	0	3.83932	0	0.0366958	DOWN
mmu_piR_010086	0	0	3.08288	4.59577	0	3.83932	0	0.0366958	DOWN
mmu_piR_016206	0	0	3.08288	4.59577	0	3.83932	0	0.0366958	DOWN
mmu_piR_016524	0	0	3.08288	4.59577	0	3.83932	0	0.0366958	DOWN
mmu_piR_026103	0	0	3.08288	4.59577	0	3.83932	0	0.0366958	DOWN
mmu_piR_000366	0	0	1.54144	1.83831	0	1.68987	0	0.0076273	DOWN
mmu_piR_001640	0	0	1.54144	1.83831	0	1.68987	0	0.0076273	DOWN
mmu_piR_007372	0	0	1.54144	1.83831	0	1.68987	0	0.0076273	DOWN
mmu_piR_008232	0	0	1.54144	1.83831	0	1.68987	0	0.0076273	DOWN
mmu_piR_009015	0	0	1.54144	1.83831	0	1.68987	0	0.0076273	DOWN
mmu_piR_009238	0	0	1.54144	1.83831	0	1.68987	0	0.0076273	DOWN
mmu_piR_010584	0	0	1.54144	1.83831	0	1.68987	0	0.0076273	DOWN
mmu_piR_012060	0	0	1.54144	1.83831	0	1.68987	0	0.0076273	DOWN
mmu_piR_015812	0	0	1.54144	1.83831	0	1.68987	0	0.0076273	DOWN
mmu_piR_018536	0	0	1.54144	1.83831	0	1.68987	0	0.0076273	DOWN
mmu_piR_018793	0	0	1.54144	1.83831	0	1.68987	0	0.0076273	DOWN
mmu_piR_020221	0	0	1.54144	1.83831	0	1.68987	0	0.0076273	DOWN
mmu_piR_021724	0	0	1.54144	1.83831	0	1.68987	0	0.0076273	DOWN
mmu_piR_024221	0	0	1.54144	1.83831	0	1.68987	0	0.0076273	DOWN
mmu_piR_027186	0	0	1.54144	1.83831	0	1.68987	0	0.0076273	DOWN
mmu_piR_028506	0	0	1.54144	1.83831	0	1.68987	0	0.0076273	DOWN
mmu_piR_028825	0	0	1.54144	1.83831	0	1.68987	0	0.0076273	DOWN
mmu_piR_028994	0	0	1.54144	1.83831	0	1.68987	0	0.0076273	DOWN
mmu_piR_029154	0	0	1.54144	1.83831	0	1.68987	0	0.0076273	DOWN
mmu_piR_029502	0	0	1.54144	1.83831	0	1.68987	0	0.0076273	DOWN
mmu_piR_029973	0	0	1.54144	1.83831	0	1.68987	0	0.0076273	DOWN
mmu_piR_032695	0	0	1.54144	1.83831	0	1.68987	0	0.0076273	DOWN
mmu_piR_035530	0	0	1.54144	1.83831	0	1.68987	0	0.0076273	DOWN
mmu_piR_037818	0	0	1.54144	1.83831	0	1.68987	0	0.0076273	DOWN
mmu_piR_038056	0	0	1.54144	1.83831	0	1.68987	0	0.0076273	DOWN
mmu_piR_039727	0	0	1.54144	1.83831	0	1.68987	0	0.0076273	DOWN
mmu_piR_003621	3.733	3.35634	1.54144	1.83831	3.54467	1.68987	2.09759	0.0163062	UP
mmu_piR_020692	4.66625	5.03451	1.54144	0	4.85038	0.77072	6.29331	0.0357179	UP
mmu_piR_034307	1.8665	1.67817	0	0	1.77233	0	#DIV/0!	0.0028109	UP
mmu_piR_022981	1.8665	1.67817	0	0	1.77233	0	#DIV/0!	0.0028109	UP
mmu_piR_013872	1.8665	1.67817	0	0	1.77233	0	#DIV/0!	0.0028109	UP
mmu_piR_023239	0.933249	0.839085	0	0	0.886167	0	#DIV/0!	0.0028109	UP
mmu_piR_000058	2.79975	2.51726	0	0.919154	2.6585	0.459577	5.78467	0.0446312	UP
mmu_piR_012784	2.79975	2.51726	0	0.919154	2.6585	0.459577	5.78467	0.0446312	UP
