# Supplementary material for: GASZ directly recruits MILI to the intermitochondrial cement for piRNA biogenesis and male germ cell development
Source: Nucleic Acids Res. 2025 Oct 8;53(18):gkaf957. doi: 10.1093/nar/gkaf957 (PMC12507516; doi:10.1093/nar/gkaf957)
Supplement: gkaf957_Supplemental_Files [file gkaf957_supplemental_files.zip › Table S3 piRNA in cultured spermatogonia.xlsx]

## Sheet: p<0.05
Table S3. Differentially Expressed piRNAs with p value <0.05 in P20 and FLAG Expressing Spermatogonia
piRNAname	other name	piRNA-seq	Control-1	Control-2	Control-3	P20-1	P20-2	P20-3	Ctrl Mean	P20 Mean	Fold Change	p value
mmu_piR_000934	piR_222041	GGCTGGCCTTGAACTCAGAAATCCGCGTG	16	10	8	6	0	0	11.3333	2	0.176471	0.0405455
mmu_piR_000219	piR_37724	ACGGGAAACCTCACCCGGCCCGGACAC	82	92	68	25	22	12	80.6667	19.6667	0.243802	0.0015832
mmu_piR_028356	piR_12099	AACTGTGTCTTTTCTGAATAGA	128	103	136	59	28	32	122.333	39.6667	0.324251	0.00402331
mmu_piR_032865	piR_204085	GCACTGAGATGGGAGTGGTGTAA	90	90	64	39	40	39	81.3333	39.3333	0.483607	0.00838442
mmu_piR_002142	piR_548471	TGAACAGGATGAAATGCTGACTGATGG	385	363	328	258	136	227	358.667	207	0.577138	0.0195518
mmu_piR_030130	piR_98618	CACCAAGATGAGTGGTGCAAATCTGATC	165	180	152	96	114	91	165.667	100.333	0.605634	0.00362537
mmu_piR_000362	piR_92956	CAAGAACGAAAGTCGGAGGTTCGAAGACGA	1554	1611	1551	1153	991	932	1572	1025.33	0.652248	0.00136534
mmu_piR_004086	piR_705430	TGGAAAGGATGAACGAACTTGGCCTGACC	826	778	701	510	531	506	768.333	515.667	0.67115	0.00245948
mmu_piR_022877	piR_156640	CTGAAATGAAGAGAATACTCTTGCTGATC	4881	4633	4587	3897	2630	3046	4700.33	3191	0.678888	0.0170779
mmu_piR_032974	piR_225413	GGTCGATGATGAGAGCTTTGTTCTGAGC	3367	3289	3004	2571	2068	2120	3220	2253	0.699689	0.00758764
mmu_piR_038322	piR_92956	CAAGAACGAAAGTCGGAGGTTCGAAGACGA	1724	1772	1631	1443	1108	1041	1709	1197.33	0.700605	0.0174786
mmu_piR_034793	piR_848914	TTACTTGATGATAGTAAAAGATCTGATG	31505	31099	28925	27352	19300	18880	30509.7	21844	0.71597	0.0392136
mmu_piR_000580	piR_138638	CCGGGTGATGCGAATCGTAATCTGAGCCGA	724	684	716	603	442	498	708	514.333	0.72646	0.0164969
mmu_piR_025007	piR_429416	TATCTGTGAGGATAAGTAACTCTGAGG	11112	11288	9651	9141	7265	7379	10683.7	7928.33	0.742099	0.0260588
mmu_piR_017405	piR_680713	TGCGGGGCTAGGGCTAACAGCA	3110	3503	3012	2758	2421	2477	3208.33	2552	0.795429	0.0229109
mmu_piR_002643	piR_597683	TGAGAGGTGTAGAATAAGTGGGAGGCCC	9759	9731	9369	6892	8459	7779	9619.67	7710	0.801483	0.0153891
mmu_piR_002435	piR_578290	TGACCACGGGTGACGGGGAATCAGG	419	425	448	367	348	367	430.667	360.667	0.837461	0.00299463
mmu_piR_000616	piR_145296	CGCGAAGGCCCGCGGCGGGTGTTGACGCGATG	30867	30727	29980	28531	24493	24215	30524.7	25746.3	0.84346	0.0282699
mmu_piR_027673	piR_146208	CGGCGATGATGACACTCCATAC	4203	4161	4664	5164	5166	5140	4342.67	5156.67	1.18744	0.00725525
mmu_piR_038323	piR_76826	ATCAGACCCCAGAAAAGGTGTTGGTTGATATAGA	140	153	140	184	202	170	144.333	185.333	1.28406	0.0160008
mmu_piR_009082	piR_857900	TCACTCTGTAGACCAGGCTGGCCTCGA	71	73	73	87	133	145	72.3333	121.667	1.68203	0.0493634
mmu_piR_009083	piR_846079	TCACTCTGTAGACCAGGCTGGCCTCGAA	71	73	73	87	133	145	72.3333	121.667	1.68203	0.0493634
mmu_piR_009084	piR_456972	TCACTCTGTAGACCAGGCTGGCCTCGAAC	71	73	73	87	133	145	72.3333	121.667	1.68203	0.0493634
mmu_piR_004114	piR_708075	TGGAACTCACTCTGTAGACCAGGCTGGC	142	129	157	185	262	305	142.667	250.667	1.75701	0.0400129
mmu_piR_004115	piR_881791	TGGAACTCACTTTGTAGACCAGGCTGGCCT	59	39	47	62	101	93	48.3333	85.3333	1.76552	0.0490529
mmu_piR_004116	piR_708183	TGGAACTCACTTTGTAGACCAGGCTGGCCTCC	59	39	47	62	101	93	48.3333	85.3333	1.76552	0.0490529
mmu_piR_017289	piR_452503	TCACAACCAAAAATATAAGAGTTCGGTTCCC	266	280	268	437	492	547	271.333	492	1.81327	0.00233331
mmu_piR_017782	piR_355372	TACTTTTCATTTTTGTACCTTTGATGGGTC	19	21	12	37	45	27	17.3333	36.3333	2.09615	0.0319097
mmu_piR_015128	piR_465297	TCAGCGGTTAAGAGCACTGACTGCTCTTCC	9	27	20	48	44	34	18.6667	42	2.25	0.0251925
