# Supplementary material for: GASZ directly recruits MILI to the intermitochondrial cement for piRNA biogenesis and male germ cell development
Source: Nucleic Acids Res. 2025 Oct 8;53(18):gkaf957. doi: 10.1093/nar/gkaf957 (PMC12507516; doi:10.1093/nar/gkaf957)
Supplement: gkaf957_Supplemental_Files [file gkaf957_supplemental_files.zip › Table S4 oligonucleotide seq.xlsx]

## Sheet: Sheet1
Name	Sequence (5'-3')
Oligos used for molecular cloning
p20-BamHI-F	CGGGATCCATGGCAGCGGGCACAC
p20-XbaI-R	GCTCTAGAACTATCGCTGCTCTCGCC
HA-Mili-Xba1-F	GCTCTAGAATGTACCCATACGATGTTCCAGATTACGCTGATCCTGTCAGGCCGTTGT
Mili-EcoRV-F	CCGGATATCATGGATCCTGTCAGGCCGTT
Mili-EcoR1-F	CCGGAATTCATGGATCCTGTCAGGCCGTTGT
Mili-∆GR repeats-XbaI-F	GCTCTAGAATGGACTCTGTGCTGGATGT
Mili-Δ1/20-EcoRV-F	CGGGATCCGAGGATGACGGCTGGG
Mili-∆GR repeats-XhoI-R	CCGCTCGAGGTTCCGAATGACCTTAT
Mili-Δ504/973-XboI-R	CCGCTCGAGTTACCCCGTCATGAAGGAGAGCT
A-∆PAZ	AAGTCCTTCTTCATCTTCTCAGGGATGTTCCGAATGACCTTATGAG
S-∆PAZ	ATGTCTCTCATAAGGTCATTCGGAACATCCCTGAGAAGATGAAGAA
Mili-EcoR V-R	GGGGATATCTTACAGGAAGAACAGGT
Mili-Not1-R	ATAAGAATGCGGCCGCTTACAGGAAGAACAGGT
Oligos used for real-time PCR
Q-Mvh-R	AAGGGTTTGGCGTTGTTCC
Q-Oct4-F	CAGGGCTTTCATGTCCTGG
Q-Oct4-R	AGTTGGCGTGGAGACTTTGC
Q-L1-5UTR-F	GGCGAAAGGCAAACGTAAGA
Q-L1-5UTR-R	GGAGTGCTGCGTTCTGATGA
Q-L1-ORF2- F	GGAGGGACATTTCATTCTCATCA
Q-L1-ORF2-R	GCTGCTCTTGTATTTGGAGCATAGA
Q-IAP-3LTR-F	GCACATGCGCAGATTATTTGTT
Q-IAP-3LTR-R	CCACATTCGCCGTTACAAGAT
Q-IAP-Gag-F	AACCAATGCTAATTTCACCTTGGT
Q-IAP-Gag-R	GCCAATCAGCAGGCGTTAGT
Q-Linel-F	GGAGGGACATTTCATTCTCATCA
Q-Linel-R	GCTGCTCTTGTATTTGGAGCATAGA
Q-IAP-F	CAGACTGGGAGGAAGAAGCA
Q-IAP-R	ATTGTTCCCTCACTGGCAAA
Q-Mariner-F	AGGCAGCAGAGCACAAAT
Q-Mariner-R	TTGCTGTTAAGGGAATTGTGG
Q-Charlie-F	TTGAGAATCGGATGGGAGAC
Q-Charlie-R	AAGAACTGTCTTATTCAGGC
Q-SineB1-F	GTGGCGCACGCCTTTAATC
Q-SineB1-R	GACAGGGTTTCTCTGTGTAG
Q-SineB2-F	GAGATGGCTCAGTGGTTAAG
Q-SineB2-R	CTGTCTTCAGACACTCCAG
5S-RT	CTCAACTGGTGTCGTGGAGTCGGCAATTCAGTTGAGAAAGCCTA
Q-5S- F	ACACTCCAGCTGGGGCCTGGGAATACCGG
piRNA1-RT	CTCAACTGGTGTCGTGGAGTCGGCAATTCAGTTGAGTCATCCACCC
Q-piRNA1-F	ACACTCCAGCTGGGTTTGTTGAATGGATGA
piRNA2-RT	CTCAACTGGTGTCGTGGAGTCGGCAATTCAGTTGAGGACTTCCTTC
Q-piRNA2-F	ACACTCCAGCTGGGTGGATGTGAGATAGAT
piRNA3-RT	CTCAACTGGTGTCGTGGAGTCGGCAATTCAGTTGAGAGGAACAGCC
Q-piRNA3-F	ACACTCCAGCTGGGTAGAAACTTCTGCTGT
piRNA4-RT	CTCAACTGGTGTCGTGGAGTCGGCAATTCAGTTGAGTTTCTAACGAAAT
Q-piRNA4-F	ACACTCCAGCTGGGTGATAGACTGTCTTGA
Universal-Rev	CTCAACTGGTGTCGTGGAGTCGG
Oligos used for generating Gasz mutant mice and genotyping
1st sgRNA at GASZ 2nd aa	ACAGCTTGGAGCCATGGCAGCGG
2nd sgRNA at GASZ aa20	AGGCGAGAGCAGCGATAGTGAGG
Donor template	TGCGCAGGCACCGGAAGAACAGCTTGGAGCCATGGAGGATGACGGCTGGGATATTGGGTATCTCGACCGGTCCTCTCAGG
Gasz F1	GGCAAGCCTTCGTGAGATGT
Gasz R1	GAGGTCCAGCAGTTGCCTTC
